# Supplementary material for: A standard curve based method for relative real time PCR data processing
Source: BMC Bioinformatics. 2005 Mar 21;6:62. doi: 10.1186/1471-2105-6-62 (PMC1274258; doi:10.1186/1471-2105-6-62)
Supplement: Additional File 2 — ZIP file containing VBA macros (PCR1.xls), test data for the above macros (Target1.csv, Target2.csv, Target3.csv, Target4.csv, Target5.csv, Reference1.csv, Reference2.csv) and instruction to the above macros (Instructions.pdf). Unzip file into a separate folder on your PC and follow the instructions. [file 1471-2105-6-62-S2.zip › Target5.csv]

PCR1	A1	A2	A3	A4	A5	A6	A7	A8	A9	A10	A11	A12	B1	B2	B3	B4	B5	B6	B7	B8	B9	B10	B11	B12	C1	C2	C3	C4	C5	C6	C7	C8	C9	C10	C11	C12	D1	D2	D3	D4	D5	D6	D7	D8	D9	D10	D11	D12	E1
	Standard	Standard	Blank	Sample	Sample	Sample	Sample	Sample	Sample	Sample	Sample	Sample	Standard	Standard	Blank	Sample	Sample	Sample	Sample	Sample	Sample	Sample	Sample	Sample	Standard	Standard	Blank	Sample	Sample	Sample	Sample	Sample	Sample	Sample	Sample	Sample	Standard	Standard	Blank	Sample	Sample	Sample	Sample	Sample	Sample	Sample	Sample	Sample	Standard
	50	12.5	W2	F1-2	F3-2	F4-2	F8-2	F9-2	F10-2	F11-2	F13-2	F14-2	50	12.5	W2	F1-2	F3-2	F4-2	F8-2	F9-2	F10-2	F11-2	F13-2	F14-2	50	12.5	W1	F1-2	F3-2	F4-2	F8-2	F9-2	F10-2	F11-2	F13-2	F14-2	50	12.5	W1	F1-2	F3-2	F4-2	F8-2	F9-2	F10-2	F11-2	F13-2	F14-2	100
1	0.121	0.1051	0.1197	0.1356	0.1047	0.1188	0.121	0.1068	0.1024	0.1199	0.1013	0.1073	0.1116	0.1183	0.1332	0.1346	0.1155	0.1196	0.1158	0.1023	0.1025	0.1092	0.1053	0.1012	0.1569	0.183	0.1633	0.1207	0.1187	0.1685	0.1177	0.1051	0.1077	0.1224	0.1319	0.1193	0.1485	0.1632	0.1533	0.1177	0.1491	0.1509	0.1146	0.0969	0.0977	0.1344	0.1323	0.1295	0.1166
2	0.1203	0.107	0.1189	0.1388	0.1049	0.1187	0.1197	0.106	0.1065	0.1165	0.1008	0.1083	0.1119	0.1186	0.1333	0.1362	0.1159	0.1185	0.1139	0.1036	0.1026	0.1078	0.1054	0.0991	0.1543	0.1801	0.1618	0.1211	0.121	0.1684	0.1187	0.1047	0.1071	0.1235	0.1319	0.1166	0.1487	0.1613	0.1568	0.1172	0.1499	0.1503	0.1154	0.0957	0.0977	0.1367	0.1337	0.1273	0.1179
3	0.1195	0.1056	0.1195	0.1373	0.103	0.1187	0.1206	0.1073	0.104	0.1167	0.0999	0.1066	0.1119	0.1176	0.1327	0.1361	0.1154	0.1185	0.1158	0.1017	0.1025	0.1095	0.1049	0.1009	0.1562	0.1768	0.1626	0.1196	0.12	0.1667	0.1185	0.1051	0.1075	0.124	0.1306	0.1192	0.1474	0.16	0.153	0.1178	0.1456	0.1495	0.1148	0.0958	0.0979	0.1326	0.1315	0.126	0.1192
4	0.122	0.1077	0.1187	0.1382	0.1048	0.1191	0.12	0.1046	0.1029	0.1167	0.0995	0.1064	0.1096	0.1178	0.1317	0.1337	0.115	0.1185	0.1147	0.1028	0.102	0.109	0.1051	0.1001	0.1572	0.1756	0.1632	0.1179	0.1187	0.1651	0.1173	0.1044	0.1078	0.1209	0.1303	0.1184	0.147	0.1632	0.1525	0.1161	0.1485	0.1491	0.115	0.0974	0.0975	0.135	0.1326	0.1262	0.1167
5	0.1218	0.1045	0.1187	0.1348	0.1046	0.1172	0.1187	0.1061	0.1035	0.1154	0.1015	0.1063	0.1123	0.1204	0.1331	0.1344	0.115	0.1202	0.1128	0.1036	0.1018	0.1077	0.1055	0.1001	0.1567	0.1738	0.161	0.1202	0.1189	0.1633	0.1175	0.1048	0.1057	0.1225	0.1317	0.1181	0.1484	0.1617	0.1535	0.1146	0.148	0.1516	0.1124	0.0968	0.0982	0.1322	0.1321	0.1278	0.118
6	0.1211	0.1061	0.1194	0.1349	0.1057	0.1203	0.1177	0.1053	0.1023	0.1158	0.1001	0.1057	0.1099	0.1159	0.1328	0.1343	0.1145	0.1187	0.1161	0.1034	0.1013	0.108	0.105	0.0999	0.155	0.1708	0.1593	0.1185	0.1184	0.1608	0.1191	0.1063	0.1067	0.1213	0.1318	0.1184	0.1471	0.1603	0.1516	0.1163	0.1468	0.1515	0.1129	0.0967	0.0983	0.1329	0.1303	0.1276	0.1169
7	0.1216	0.1063	0.1192	0.1374	0.1028	0.1183	0.1209	0.1048	0.101	0.1142	0.1004	0.1057	0.1112	0.1181	0.1303	0.1346	0.1147	0.1168	0.1138	0.1034	0.1	0.1098	0.1045	0.0975	0.1559	0.1748	0.161	0.1182	0.1196	0.1588	0.1165	0.104	0.106	0.1214	0.1317	0.1186	0.146	0.1618	0.1539	0.1155	0.147	0.1504	0.1126	0.0964	0.096	0.1331	0.1309	0.1282	0.1178
8	0.1206	0.1066	0.1185	0.1348	0.1032	0.118	0.12	0.1068	0.1031	0.1166	0.0993	0.106	0.111	0.1168	0.1315	0.1348	0.1157	0.1176	0.1168	0.1014	0.1027	0.1078	0.1052	0.1008	0.1541	0.1737	0.1612	0.1187	0.12	0.1628	0.1174	0.1039	0.1063	0.1224	0.1312	0.1184	0.1474	0.1607	0.153	0.1166	0.146	0.1496	0.1148	0.096	0.0975	0.1332	0.1309	0.1256	0.1178
9	0.12	0.1065	0.1192	0.1337	0.1029	0.1171	0.1211	0.1057	0.101	0.1144	0.0985	0.106	0.1101	0.1179	0.1304	0.1348	0.1148	0.1192	0.1144	0.1035	0.0989	0.1077	0.104	0.1005	0.1536	0.1717	0.1597	0.12	0.1197	0.1612	0.1182	0.1036	0.1068	0.1209	0.1306	0.1167	0.1473	0.1574	0.152	0.1155	0.1446	0.1482	0.1133	0.0954	0.0963	0.1317	0.1294	0.1272	0.1165
10	0.1196	0.1051	0.1191	0.135	0.1018	0.1172	0.1204	0.1056	0.1039	0.1141	0.0979	0.1067	0.1108	0.1177	0.1301	0.1327	0.1131	0.1176	0.1141	0.1026	0.1001	0.107	0.1051	0.0993	0.1557	0.1706	0.1615	0.1204	0.1187	0.1591	0.1166	0.1051	0.1074	0.1203	0.1324	0.1173	0.1451	0.1622	0.1531	0.1169	0.1458	0.1484	0.1124	0.0956	0.096	0.1313	0.1307	0.1276	0.1175
11	0.1207	0.105	0.1195	0.1366	0.1034	0.1167	0.1181	0.1056	0.1017	0.1167	0.0993	0.1056	0.1113	0.1166	0.1316	0.1321	0.1135	0.1187	0.115	0.1012	0.1003	0.1067	0.1052	0.0995	0.1554	0.1716	0.1608	0.1178	0.1178	0.1569	0.1169	0.103	0.1052	0.1206	0.13	0.1169	0.1484	0.1585	0.1504	0.1162	0.1467	0.1464	0.1095	0.0957	0.0976	0.1312	0.13	0.127	0.1157
12	0.1202	0.1066	0.1204	0.1342	0.1019	0.1149	0.1203	0.1042	0.1024	0.1146	0.0999	0.106	0.1104	0.1182	0.1302	0.1322	0.1145	0.1156	0.1149	0.102	0.1009	0.1075	0.1044	0.0985	0.1529	0.1716	0.1598	0.119	0.1186	0.1573	0.1154	0.1035	0.1061	0.1207	0.1293	0.1182	0.1456	0.159	0.1508	0.1148	0.1454	0.1485	0.1119	0.0961	0.0971	0.1307	0.1293	0.1249	0.1156
13	0.1197	0.1055	0.1197	0.1353	0.1031	0.1187	0.1176	0.106	0.1015	0.1159	0.0986	0.1059	0.1101	0.1153	0.1297	0.1312	0.1153	0.1186	0.1141	0.1021	0.1001	0.1077	0.1063	0.0986	0.1531	0.1719	0.1587	0.1198	0.1186	0.1599	0.1172	0.1039	0.107	0.1209	0.1299	0.1164	0.1477	0.1593	0.1488	0.1149	0.1459	0.1499	0.1124	0.0966	0.0968	0.1305	0.1307	0.1254	0.1176
14	0.1198	0.1047	0.1191	0.1352	0.1014	0.1173	0.1187	0.1026	0.101	0.1131	0.0997	0.1049	0.1081	0.1146	0.1304	0.1334	0.1117	0.1148	0.1135	0.1008	0.1003	0.1068	0.1036	0.0997	0.1537	0.1696	0.1577	0.1198	0.1156	0.1583	0.1159	0.1051	0.1044	0.1188	0.1305	0.1175	0.1451	0.1593	0.1506	0.1142	0.144	0.1475	0.1117	0.0954	0.0962	0.1297	0.1303	0.1268	0.1162
15	0.1199	0.1044	0.1186	0.134	0.0989	0.1172	0.1174	0.1048	0.1024	0.114	0.0977	0.1063	0.1107	0.114	0.13	0.1315	0.1114	0.1162	0.1125	0.1014	0.0996	0.1077	0.1024	0.0993	0.1536	0.1688	0.1563	0.1167	0.1179	0.1584	0.1158	0.1029	0.1051	0.1218	0.1294	0.1166	0.1438	0.1571	0.15	0.1151	0.143	0.1474	0.1108	0.0941	0.0963	0.1318	0.1296	0.1256	0.1156
16	0.1198	0.1033	0.1174	0.1351	0.1014	0.1181	0.118	0.1039	0.1042	0.1137	0.0971	0.1041	0.1104	0.1162	0.13	0.1328	0.1143	0.118	0.1128	0.1014	0.0986	0.1067	0.1022	0.0983	0.1535	0.1679	0.1605	0.1174	0.119	0.1578	0.1163	0.1029	0.1054	0.1209	0.1281	0.1172	0.1459	0.1608	0.1509	0.1148	0.1446	0.1477	0.1108	0.0949	0.0959	0.1311	0.1297	0.1254	0.1164
17	0.1205	0.1026	0.1165	0.1358	0.1014	0.1164	0.12	0.1059	0.1017	0.1135	0.0978	0.104	0.1084	0.1154	0.1297	0.1318	0.1136	0.1167	0.112	0.1004	0.1007	0.1078	0.1038	0.0994	0.1529	0.1677	0.157	0.1183	0.1163	0.157	0.1146	0.1032	0.1051	0.1222	0.1298	0.1164	0.1448	0.1569	0.1491	0.1149	0.1444	0.1493	0.1095	0.0952	0.097	0.13	0.1297	0.125	0.1142
18	0.1216	0.104	0.1173	0.1341	0.1011	0.1141	0.1184	0.1041	0.1012	0.1139	0.099	0.1045	0.109	0.1147	0.1302	0.1336	0.1121	0.1149	0.113	0.1021	0.1002	0.1083	0.1034	0.0986	0.1539	0.1675	0.1563	0.1174	0.1168	0.158	0.1143	0.1039	0.1053	0.1193	0.13	0.1156	0.1457	0.157	0.1511	0.1157	0.1436	0.146	0.1093	0.0946	0.0954	0.1319	0.1293	0.1243	0.1172
19	0.1188	0.1057	0.1173	0.1369	0.1006	0.117	0.1184	0.1035	0.1006	0.1155	0.0988	0.1047	0.1107	0.1154	0.1299	0.1339	0.1127	0.1164	0.1121	0.1021	0.1001	0.1101	0.1047	0.0971	0.1518	0.1686	0.1577	0.1181	0.1176	0.1563	0.1173	0.1023	0.1049	0.1218	0.1279	0.1184	0.145	0.1566	0.1513	0.1188	0.1447	0.1486	0.1121	0.0928	0.0958	0.1332	0.1305	0.123	0.1167
20	0.1202	0.1045	0.1172	0.1352	0.1033	0.1154	0.1178	0.1029	0.102	0.1171	0.0999	0.1051	0.1111	0.116	0.1311	0.134	0.1153	0.1148	0.1155	0.1023	0.0996	0.1143	0.1037	0.0995	0.1547	0.1673	0.1563	0.1186	0.1204	0.1559	0.1137	0.1049	0.1083	0.1259	0.1314	0.1159	0.1463	0.1554	0.1495	0.1151	0.1456	0.1477	0.1129	0.0954	0.0955	0.1343	0.1304	0.1243	0.1199
21	0.1224	0.1052	0.1155	0.1372	0.1051	0.1174	0.1179	0.1066	0.1009	0.1213	0.1012	0.1059	0.113	0.1154	0.1295	0.1367	0.1156	0.1162	0.1142	0.1037	0.1009	0.1184	0.1044	0.1001	0.1548	0.1677	0.1577	0.121	0.1206	0.1567	0.1168	0.1036	0.1051	0.1278	0.1312	0.1169	0.1497	0.1566	0.1513	0.1175	0.1477	0.1476	0.1128	0.097	0.0959	0.1376	0.1316	0.1271	0.1206
22	0.1257	0.1064	0.117	0.1417	0.1072	0.1159	0.1198	0.1075	0.0994	0.1293	0.103	0.1065	0.1151	0.1171	0.1306	0.1383	0.1179	0.116	0.1143	0.1039	0.0992	0.1228	0.1087	0.1017	0.1588	0.168	0.1576	0.1256	0.1236	0.1545	0.1184	0.1054	0.1056	0.1374	0.1345	0.1183	0.1521	0.1564	0.1518	0.1223	0.1506	0.1481	0.1143	0.0964	0.0964	0.1454	0.134	0.1266	0.1257
23	0.1302	0.1075	0.1165	0.1444	0.1113	0.1167	0.1214	0.1072	0.1042	0.1347	0.1066	0.1072	0.1163	0.118	0.1282	0.1454	0.1244	0.1188	0.118	0.1083	0.1015	0.1299	0.112	0.1053	0.1622	0.1704	0.1577	0.1287	0.1279	0.1568	0.1224	0.1095	0.1061	0.1446	0.1394	0.121	0.1564	0.158	0.1495	0.1271	0.1565	0.1499	0.1156	0.1	0.0988	0.1512	0.1413	0.1313	0.1319
24	0.134	0.1099	0.1184	0.1548	0.1187	0.1189	0.1263	0.1145	0.1045	0.1428	0.1122	0.1128	0.1224	0.1221	0.1306	0.1516	0.1273	0.1173	0.1244	0.1127	0.1024	0.1377	0.1178	0.1072	0.167	0.17	0.1578	0.135	0.1361	0.1568	0.1273	0.1135	0.1101	0.1527	0.1462	0.124	0.1627	0.1598	0.1509	0.1318	0.162	0.15	0.1227	0.1052	0.0979	0.1603	0.1467	0.1335	0.1369
25	0.1387	0.116	0.1175	0.158	0.126	0.1196	0.1336	0.1193	0.107	0.1466	0.1178	0.1184	0.1286	0.125	0.1294	0.16	0.1343	0.122	0.1311	0.1184	0.1076	0.1453	0.1259	0.1147	0.1761	0.1747	0.157	0.1401	0.1416	0.1602	0.1329	0.1222	0.1129	0.157	0.1538	0.1313	0.1668	0.1679	0.1517	0.138	0.1722	0.1524	0.1308	0.1115	0.1032	0.1667	0.1565	0.1382	0.1424
26	0.1455	0.123	0.1154	0.1606	0.1298	0.1252	0.1407	0.1257	0.114	0.1515	0.1249	0.1251	0.13	0.13	0.1293	0.1665	0.1402	0.1266	0.1402	0.1275	0.1123	0.1468	0.1306	0.122	0.1805	0.1807	0.1566	0.1481	0.1473	0.1654	0.1405	0.1297	0.1192	0.1661	0.1616	0.1419	0.1757	0.1735	0.1512	0.1464	0.1753	0.1615	0.1357	0.1207	0.1077	0.1711	0.1641	0.1454	0.1464
27	0.1491	0.1307	0.1182	0.1682	0.1357	0.1332	0.1472	0.1351	0.1202	0.1553	0.1268	0.1299	0.1338	0.1357	0.1295	0.1705	0.1448	0.1334	0.1476	0.1341	0.1219	0.1517	0.1364	0.1305	0.1806	0.1901	0.1573	0.1506	0.1522	0.1705	0.1493	0.1371	0.1267	0.1662	0.1682	0.1504	0.1777	0.1798	0.1508	0.1494	0.182	0.1668	0.1444	0.1252	0.116	0.1738	0.1691	0.1521	0.1482
28	0.1502	0.1369	0.1152	0.1723	0.1363	0.1378	0.1514	0.1389	0.1256	0.1567	0.1317	0.1343	0.1366	0.1398	0.1285	0.1717	0.1478	0.1388	0.1532	0.1396	0.1261	0.1514	0.1391	0.1363	0.1851	0.1932	0.1566	0.1521	0.1532	0.1778	0.1524	0.1439	0.1323	0.1711	0.1737	0.1552	0.1811	0.1862	0.1505	0.1527	0.1846	0.1764	0.1504	0.1313	0.1224	0.1745	0.1754	0.1588	0.1506
29	0.1517	0.1394	0.1159	0.1738	0.1394	0.1432	0.1544	0.1408	0.1326	0.1568	0.1349	0.1377	0.14	0.145	0.1289	0.1745	0.1489	0.147	0.1562	0.1437	0.1348	0.1537	0.1428	0.1391	0.19	0.1965	0.1556	0.1557	0.156	0.1844	0.1581	0.1465	0.1416	0.1715	0.1757	0.1576	0.1827	0.1895	0.1505	0.154	0.1856	0.1818	0.156	0.1362	0.1305	0.1748	0.175	0.1638	0.1516
30	0.1543	0.142	0.1155	0.1753	0.1409	0.1461	0.157	0.1429	0.1369	0.1548	0.134	0.1409	0.1389	0.1497	0.1295	0.1782	0.152	0.1489	0.1598	0.1439	0.1396	0.1541	0.1441	0.1415	0.1873	0.1984	0.1552	0.1563	0.1584	0.1909	0.1634	0.1479	0.145	0.1712	0.1772	0.1617	0.1832	0.1938	0.153	0.1553	0.1885	0.1871	0.1574	0.1363	0.1333	0.1764	0.1762	0.1635	0.1518
31	0.1552	0.1432	0.1152	0.1743	0.1423	0.1512	0.1577	0.1453	0.1413	0.159	0.1351	0.1432	0.1411	0.1495	0.1302	0.1774	0.1515	0.1518	0.163	0.147	0.1418	0.1555	0.1441	0.1445	0.1902	0.1992	0.1566	0.1589	0.1572	0.1923	0.1617	0.1505	0.1495	0.1744	0.1752	0.1638	0.1845	0.1944	0.149	0.1575	0.1908	0.1909	0.1569	0.1369	0.1383	0.1755	0.1801	0.167	0.1546
32	0.154	0.1444	0.1163	0.1747	0.1402	0.1508	0.1585	0.1448	0.1414	0.1579	0.1374	0.1442	0.1396	0.1481	0.1283	0.1763	0.1508	0.1541	0.1608	0.1486	0.1432	0.1547	0.1467	0.1454	0.1918	0.2036	0.1577	0.1588	0.1578	0.1924	0.1661	0.1512	0.1497	0.1731	0.1784	0.166	0.1855	0.1965	0.1506	0.1578	0.1897	0.1914	0.1595	0.1389	0.1397	0.1771	0.1792	0.1679	0.1529
33	0.154	0.1463	0.1144	0.1766	0.1409	0.1494	0.1584	0.1441	0.1417	0.159	0.1356	0.1445	0.142	0.1513	0.1279	0.177	0.1521	0.1542	0.1609	0.1466	0.143	0.1542	0.1444	0.1457	0.1948	0.2036	0.1559	0.1566	0.158	0.1948	0.1613	0.1544	0.1515	0.1709	0.1778	0.1662	0.1849	0.1994	0.1474	0.1616	0.1902	0.1902	0.1584	0.1397	0.1425	0.1768	0.1799	0.171	0.1564
34	0.1545	0.1455	0.1169	0.1798	0.1409	0.1518	0.1581	0.1456	0.145	0.1589	0.1364	0.1457	0.141	0.1514	0.1301	0.1779	0.1518	0.1564	0.163	0.1485	0.1442	0.1558	0.1459	0.1457	0.1917	0.2048	0.1553	0.1608	0.1592	0.193	0.165	0.1519	0.1533	0.1742	0.18	0.1659	0.1874	0.1978	0.1513	0.1598	0.1914	0.1947	0.1613	0.1403	0.1442	0.1786	0.1811	0.1696	0.154
35	0.1566	0.1472	0.1161	0.1766	0.142	0.1538	0.1586	0.1475	0.1466	0.1596	0.136	0.145	0.14	0.1512	0.1276	0.1804	0.1513	0.1568	0.1653	0.1492	0.1459	0.1567	0.1449	0.1463	0.1929	0.2017	0.1546	0.1576	0.1603	0.1943	0.1668	0.1494	0.1528	0.1707	0.1806	0.1648	0.1873	0.1975	0.148	0.1586	0.191	0.1947	0.162	0.1407	0.145	0.1777	0.1799	0.1688	0.1548
36	0.1568	0.1458	0.1157	0.1775	0.1406	0.1533	0.1602	0.145	0.1461	0.1592	0.1372	0.1465	0.1429	0.1505	0.1282	0.1786	0.1492	0.1573	0.163	0.1496	0.1459	0.1553	0.1462	0.1475	0.1938	0.2012	0.1564	0.1594	0.1605	0.1943	0.1667	0.1535	0.1546	0.1736	0.1804	0.1666	0.1887	0.1989	0.1489	0.1584	0.1924	0.191	0.1605	0.1395	0.143	0.1785	0.1818	0.1685	0.1549
37	0.1567	0.1477	0.1145	0.177	0.143	0.154	0.1616	0.1458	0.1462	0.1578	0.1364	0.1458	0.1427	0.1535	0.1289	0.177	0.1529	0.156	0.1625	0.1503	0.1452	0.1554	0.1475	0.1474	0.1907	0.2027	0.1545	0.1577	0.1586	0.1953	0.1637	0.1546	0.1553	0.1739	0.1797	0.1674	0.1873	0.1965	0.1493	0.1592	0.1901	0.1942	0.1602	0.1407	0.1449	0.1787	0.1796	0.1688	0.1554
38	0.1567	0.1445	0.1148	0.1765	0.1425	0.1528	0.1595	0.1487	0.1464	0.1582	0.1374	0.1479	0.1416	0.151	0.1276	0.1776	0.151	0.157	0.1628	0.1485	0.1463	0.1569	0.1476	0.1491	0.1948	0.2009	0.1551	0.1576	0.1594	0.195	0.1654	0.1514	0.1535	0.1744	0.1807	0.168	0.1868	0.1992	0.1507	0.1588	0.1875	0.1931	0.1632	0.1401	0.1448	0.1773	0.1814	0.17	0.1564
39	0.1562	0.1473	0.1161	0.1758	0.1435	0.1549	0.1596	0.1487	0.1468	0.1576	0.1368	0.1462	0.1408	0.1537	0.1273	0.1803	0.1516	0.1564	0.1627	0.1502	0.148	0.1551	0.1474	0.1492	0.191	0.2028	0.1533	0.1597	0.1608	0.1995	0.1645	0.1531	0.1577	0.1735	0.1789	0.1689	0.1875	0.1973	0.1478	0.1582	0.1898	0.1977	0.1622	0.141	0.1441	0.1784	0.1819	0.1693	0.1567
40	0.1558	0.1471	0.1154	0.1758	0.1419	0.1536	0.1595	0.1442	0.1453	0.1589	0.1364	0.1428	0.1405	0.1527	0.1285	0.1787	0.1523	0.1536	0.1623	0.1483	0.146	0.1541	0.1476	0.1498	0.1912	0.2015	0.1557	0.1594	0.1604	0.1965	0.1656	0.1548	0.1544	0.1731	0.181	0.167	0.1893	0.197	0.1497	0.1583	0.1904	0.194	0.1605	0.1396	0.1437	0.1766	0.1808	0.168	0.1561
41	0.1556	0.1482	0.1171	0.1752	0.1422	0.1546	0.1603	0.1455	0.1441	0.1572	0.1371	0.1473	0.1409	0.1525	0.1284	0.1825	0.1531	0.156	0.1629	0.1513	0.1459	0.1543	0.1449	0.147	0.1924	0.2026	0.1542	0.1606	0.1595	0.1967	0.1661	0.1543	0.1549	0.1723	0.1796	0.169	0.1853	0.1978	0.1497	0.1589	0.1914	0.1985	0.1636	0.14	0.144	0.1753	0.181	0.1672	0.1528
[truncated: 47 more columns]
