# Supplementary material for: A standard curve based method for relative real time PCR data processing
Source: BMC Bioinformatics. 2005 Mar 21;6:62. doi: 10.1186/1471-2105-6-62 (PMC1274258; doi:10.1186/1471-2105-6-62)
Supplement: Additional File 2 — ZIP file containing VBA macros (PCR1.xls), test data for the above macros (Target1.csv, Target2.csv, Target3.csv, Target4.csv, Target5.csv, Reference1.csv, Reference2.csv) and instruction to the above macros (Instructions.pdf). Unzip file into a separate folder on your PC and follow the instructions. [file 1471-2105-6-62-S2.zip › Reference1.csv]

PCR1	A1	A2	A3	A4	A5	A6	A7	A8	A9	A10	A11	A12	B1	B2	B3	B4	B5	B6	B7	B8	B9	B10	B11	B12	C1	C2	C3	C4	C5	C6	C7	C8	C9	C10	C11	C12	D1	D2	D3	D4	D5	D6	D7	D8	D9	D10	D11	D12	E1
	Standard	Standard	Blank	Sample	Sample	Sample	Sample	Sample	Sample	Sample	Sample	Sample	Standard	Standard	Blank	Sample	Sample	Sample	Sample	Sample	Sample	Sample	Sample	Sample	Standard	Standard	Blank	Sample	Sample	Sample	Sample	Sample	Sample	Sample	Sample	Sample	Standard	Standard	Blank	Sample	Sample	Sample	Sample	Sample	Sample	Sample	Sample	Sample	Standard
	50	12.5	W2	F1-2	F3-2	F4-2	F8-2	F9-2	F10-2	F11-2	F13-2	F14-2	50	12.5	W2	F1-2	F3-2	F4-2	F8-2	F9-2	F10-2	F11-2	F13-2	F14-2	50	12.5	W1	F1-2	F3-2	F4-2	F8-2	F9-2	F10-2	F11-2	F13-2	F14-2	50	12.5	W1	F1-2	F3-2	F4-2	F8-2	F9-2	F10-2	F11-2	F13-2	F14-2	100
1	0.1522	0.1366	0.1404	0.182	0.14	0.1538	0.1549	0.1347	0.1305	0.153	0.1223	0.1341	0.1451	0.1448	0.1393	0.1709	0.1539	0.1535	0.1499	0.1259	0.1337	0.1426	0.1313	0.1318	0.2023	0.2002	0.1874	0.1544	0.181	0.1957	0.159	0.1356	0.1547	0.156	0.1698	0.157	0.1837	0.1859	0.1817	0.1581	0.161	0.1805	0.148	0.1249	0.1261	0.1646	0.1708	0.1692	0.1596
2	0.1549	0.1377	0.1416	0.1805	0.1388	0.1533	0.1567	0.132	0.1318	0.1541	0.1234	0.1343	0.1433	0.1426	0.1404	0.1693	0.1538	0.1524	0.1515	0.1247	0.1309	0.1415	0.1291	0.1333	0.2027	0.2026	0.1865	0.1554	0.1825	0.1932	0.1568	0.134	0.1546	0.1567	0.1693	0.1559	0.1843	0.1854	0.1836	0.1564	0.164	0.1817	0.151	0.1263	0.1262	0.1625	0.1663	0.17	0.159
3	0.1534	0.1346	0.1409	0.1814	0.1392	0.1523	0.1573	0.1324	0.1303	0.1537	0.1223	0.1335	0.1439	0.1452	0.138	0.1715	0.1543	0.1542	0.1513	0.1256	0.1327	0.1406	0.1303	0.1332	0.2009	0.1997	0.1848	0.1528	0.1817	0.1938	0.158	0.1339	0.1536	0.1533	0.168	0.1537	0.1865	0.1825	0.182	0.1558	0.1639	0.1834	0.1501	0.1264	0.1277	0.1647	0.1689	0.172	0.1594
4	0.1555	0.1388	0.139	0.1821	0.1388	0.1522	0.1552	0.1321	0.132	0.1516	0.1214	0.1367	0.1436	0.146	0.1399	0.1721	0.154	0.1548	0.1484	0.127	0.1331	0.1425	0.1309	0.1329	0.204	0.2013	0.186	0.1535	0.1833	0.194	0.1584	0.1351	0.1539	0.1547	0.1672	0.1524	0.1853	0.1838	0.181	0.1567	0.1624	0.1847	0.1504	0.1254	0.1255	0.163	0.1676	0.1685	0.1602
5	0.1555	0.1368	0.1385	0.1821	0.1397	0.1541	0.157	0.1302	0.1336	0.1533	0.1222	0.136	0.1413	0.147	0.1401	0.172	0.1512	0.1544	0.15	0.1272	0.1337	0.1413	0.1305	0.1347	0.2025	0.1989	0.1867	0.1543	0.1819	0.1913	0.1554	0.1337	0.1524	0.1548	0.1678	0.1533	0.1845	0.182	0.1815	0.1552	0.1613	0.1841	0.1483	0.1244	0.1279	0.1612	0.1684	0.169	0.1585
6	0.1572	0.1358	0.1381	0.1823	0.1382	0.1542	0.157	0.1296	0.1298	0.1518	0.1219	0.1369	0.1454	0.1451	0.1377	0.1716	0.1531	0.1522	0.1502	0.1265	0.1322	0.1402	0.1303	0.134	0.2012	0.1974	0.1857	0.1544	0.182	0.1939	0.1578	0.1335	0.1533	0.1547	0.1665	0.1546	0.1851	0.1821	0.1819	0.1547	0.1594	0.1837	0.1508	0.1258	0.1274	0.1631	0.1682	0.1673	0.1604
7	0.1564	0.137	0.1399	0.1791	0.1397	0.1529	0.1575	0.1322	0.1313	0.1514	0.1204	0.1343	0.1448	0.1458	0.1393	0.1709	0.1508	0.1546	0.1502	0.1283	0.1344	0.1419	0.131	0.1327	0.2013	0.1979	0.1842	0.1533	0.1812	0.1947	0.1572	0.1325	0.1546	0.1531	0.1683	0.1562	0.1859	0.1836	0.1839	0.1561	0.1636	0.1824	0.1495	0.1272	0.1262	0.1631	0.1669	0.1697	0.1594
8	0.1562	0.1367	0.1403	0.1776	0.1391	0.1519	0.1579	0.1328	0.1318	0.152	0.1216	0.1355	0.1436	0.1453	0.1394	0.1709	0.1533	0.1553	0.1515	0.1275	0.1338	0.139	0.1311	0.1329	0.1998	0.1979	0.1852	0.1505	0.184	0.1917	0.1579	0.1339	0.155	0.1566	0.1659	0.1546	0.1838	0.1839	0.1844	0.1565	0.1613	0.1847	0.1502	0.1265	0.1302	0.1637	0.1678	0.1669	0.1606
9	0.1572	0.1343	0.1383	0.1813	0.1392	0.1518	0.1556	0.1314	0.1317	0.1495	0.1221	0.1356	0.145	0.1444	0.1385	0.1725	0.1536	0.1543	0.1497	0.1278	0.1345	0.1414	0.1303	0.1328	0.2046	0.1961	0.1843	0.155	0.1812	0.1925	0.1608	0.1335	0.1529	0.1539	0.1674	0.154	0.1842	0.1858	0.1844	0.1547	0.1607	0.1843	0.1517	0.1248	0.1272	0.1647	0.1686	0.1698	0.1585
10	0.1584	0.1367	0.1371	0.18	0.1385	0.1511	0.1587	0.1305	0.1316	0.1526	0.122	0.1356	0.1419	0.1456	0.1371	0.1699	0.1517	0.153	0.1512	0.1272	0.1333	0.1391	0.1308	0.1331	0.205	0.1967	0.183	0.155	0.1809	0.1929	0.1567	0.1355	0.1534	0.1525	0.1683	0.1541	0.1867	0.1836	0.1823	0.1551	0.16	0.1824	0.1494	0.1246	0.1284	0.163	0.1677	0.1696	0.1622
11	0.1585	0.1345	0.1402	0.1826	0.1378	0.152	0.1567	0.1327	0.1324	0.1531	0.1216	0.1348	0.1441	0.1444	0.1399	0.1698	0.1522	0.1536	0.1528	0.1247	0.133	0.1414	0.132	0.1334	0.2031	0.1961	0.1839	0.1561	0.1828	0.1959	0.1584	0.134	0.1558	0.1541	0.1663	0.1545	0.1835	0.184	0.1811	0.1566	0.163	0.1842	0.1493	0.1281	0.1283	0.1623	0.1671	0.1684	0.1595
12	0.1579	0.1354	0.1388	0.182	0.1397	0.1545	0.1582	0.133	0.1316	0.1529	0.1223	0.1353	0.1463	0.1466	0.1391	0.1727	0.1526	0.1532	0.1552	0.127	0.1331	0.1421	0.1307	0.1344	0.2035	0.1969	0.1861	0.1545	0.1846	0.1925	0.1564	0.134	0.156	0.1538	0.1682	0.1547	0.187	0.184	0.1819	0.1578	0.1644	0.1825	0.1526	0.1271	0.1285	0.162	0.1677	0.1679	0.161
13	0.1596	0.1363	0.139	0.1839	0.1415	0.154	0.157	0.133	0.1349	0.1522	0.1236	0.1377	0.1471	0.146	0.1381	0.1743	0.155	0.154	0.1547	0.1269	0.1355	0.144	0.1319	0.1365	0.2073	0.197	0.1833	0.1564	0.1852	0.1932	0.1578	0.1347	0.156	0.1569	0.17	0.157	0.1877	0.1837	0.1832	0.158	0.1636	0.1846	0.1527	0.1247	0.1294	0.1654	0.1709	0.1704	0.1656
14	0.1645	0.136	0.1388	0.1875	0.1424	0.1541	0.1599	0.133	0.1355	0.1549	0.1254	0.1404	0.1497	0.1461	0.1392	0.1775	0.1548	0.1565	0.1569	0.1269	0.1387	0.1464	0.1354	0.1387	0.2101	0.1974	0.1844	0.159	0.1848	0.1952	0.1633	0.1365	0.1607	0.1594	0.1722	0.1597	0.1916	0.1856	0.182	0.1629	0.1673	0.1855	0.1566	0.129	0.1311	0.1675	0.1725	0.1737	0.1742
15	0.1721	0.1402	0.1393	0.1934	0.1447	0.1578	0.1683	0.135	0.1378	0.16	0.13	0.1451	0.1566	0.1462	0.1382	0.1828	0.1609	0.1583	0.1605	0.1305	0.1406	0.1501	0.1387	0.1456	0.2202	0.1978	0.182	0.1642	0.189	0.1995	0.1653	0.139	0.163	0.1647	0.1751	0.1651	0.2032	0.1844	0.1825	0.1679	0.1708	0.1888	0.1633	0.1312	0.1379	0.1708	0.178	0.178	0.1859
16	0.1842	0.1434	0.1395	0.203	0.1528	0.1612	0.173	0.1374	0.1464	0.1716	0.1386	0.1562	0.1665	0.1519	0.1375	0.192	0.1642	0.1602	0.1676	0.1348	0.1492	0.1588	0.1454	0.1559	0.2309	0.201	0.1803	0.1741	0.1948	0.2009	0.1757	0.1442	0.1726	0.1751	0.1849	0.1781	0.2163	0.1931	0.1805	0.1785	0.1768	0.1928	0.1709	0.1331	0.1455	0.182	0.1879	0.1891	0.2022
17	0.2038	0.1535	0.1387	0.2239	0.1676	0.1684	0.1862	0.1466	0.1604	0.1831	0.1507	0.1706	0.184	0.1581	0.1388	0.2061	0.1769	0.1701	0.1865	0.1425	0.1615	0.1751	0.1601	0.1716	0.2517	0.2091	0.1829	0.1898	0.2088	0.2112	0.1912	0.1528	0.1889	0.1897	0.2042	0.1949	0.2401	0.1995	0.1826	0.1943	0.1916	0.2055	0.1958	0.1439	0.1616	0.1987	0.2038	0.2039	0.2289
18	0.2296	0.1678	0.1378	0.2523	0.1867	0.1843	0.2037	0.1569	0.183	0.2092	0.1716	0.1979	0.2103	0.1717	0.138	0.2364	0.1921	0.1815	0.2076	0.1525	0.1882	0.1981	0.1848	0.202	0.2837	0.2199	0.1822	0.2157	0.221	0.2272	0.2169	0.1683	0.2135	0.2177	0.2299	0.2282	0.2691	0.2163	0.1803	0.2241	0.2119	0.2198	0.2226	0.1594	0.1845	0.2225	0.2292	0.2339	0.2573
19	0.2622	0.1872	0.139	0.293	0.2158	0.2051	0.2366	0.176	0.2128	0.2463	0.2036	0.23	0.2369	0.1894	0.1377	0.2782	0.2191	0.2022	0.243	0.176	0.2237	0.2338	0.2164	0.2373	0.3155	0.2417	0.1851	0.2471	0.2475	0.2549	0.2515	0.1949	0.2466	0.2623	0.2664	0.2662	0.3068	0.2395	0.1827	0.2641	0.2458	0.2495	0.2648	0.1813	0.2203	0.2589	0.2695	0.2655	0.2774
20	0.2911	0.2219	0.1395	0.3335	0.2497	0.237	0.2725	0.2062	0.2516	0.2865	0.2363	0.2682	0.2619	0.216	0.1393	0.3174	0.2516	0.2332	0.2832	0.2061	0.2638	0.2731	0.2474	0.2791	0.3429	0.2727	0.1831	0.2846	0.2805	0.2899	0.2883	0.2272	0.2889	0.3041	0.3079	0.3153	0.3301	0.2709	0.1823	0.3004	0.2845	0.2864	0.3087	0.2146	0.2567	0.2996	0.3083	0.3036	0.2982
21	0.3063	0.2601	0.1418	0.3733	0.2846	0.2698	0.2983	0.2375	0.2825	0.3169	0.265	0.3052	0.2791	0.2484	0.1399	0.3495	0.2789	0.2626	0.3166	0.2419	0.2962	0.3092	0.2803	0.3146	0.3681	0.3046	0.1837	0.3142	0.3061	0.3249	0.3157	0.271	0.3254	0.339	0.3456	0.3578	0.3558	0.3068	0.1822	0.336	0.3207	0.3264	0.3412	0.2517	0.2911	0.339	0.3499	0.3409	0.3143
22	0.3238	0.2923	0.141	0.3989	0.3157	0.2994	0.3188	0.269	0.3052	0.3463	0.286	0.3246	0.292	0.2766	0.1393	0.3764	0.3034	0.2915	0.3428	0.2764	0.3213	0.3336	0.3002	0.3417	0.3803	0.332	0.1841	0.3375	0.3315	0.3579	0.3452	0.3029	0.3482	0.3677	0.3707	0.3804	0.3751	0.3408	0.1844	0.3628	0.3478	0.3635	0.3768	0.2894	0.3188	0.3645	0.3738	0.3625	0.3182
23	0.3312	0.3178	0.1417	0.4221	0.3296	0.3237	0.3336	0.2925	0.3248	0.3623	0.3025	0.3442	0.3023	0.2978	0.1399	0.3943	0.3175	0.3108	0.3573	0.3006	0.3429	0.3503	0.3155	0.3599	0.3898	0.3568	0.1852	0.3533	0.3459	0.3771	0.3601	0.3298	0.3683	0.3912	0.3907	0.3977	0.3813	0.3658	0.1825	0.3829	0.3701	0.391	0.3881	0.3133	0.3313	0.3802	0.3956	0.3811	0.3272
24	0.3407	0.3326	0.143	0.4287	0.342	0.3368	0.3474	0.3133	0.3351	0.3754	0.3114	0.3522	0.3081	0.3094	0.1399	0.4066	0.33	0.3262	0.3717	0.3188	0.3516	0.3622	0.3314	0.371	0.3994	0.3694	0.1827	0.3631	0.356	0.394	0.3757	0.3503	0.3766	0.4011	0.3998	0.4106	0.3948	0.3854	0.1836	0.3884	0.381	0.4083	0.404	0.3354	0.3462	0.3935	0.405	0.3893	0.3345
25	0.3446	0.347	0.1425	0.4441	0.3548	0.3509	0.3596	0.3246	0.3461	0.3798	0.3222	0.3572	0.3134	0.32	0.1397	0.4165	0.337	0.3415	0.3803	0.3325	0.3587	0.3704	0.334	0.3778	0.4028	0.377	0.1876	0.3704	0.3628	0.4047	0.3844	0.3636	0.3867	0.4055	0.4082	0.4159	0.3988	0.3937	0.183	0.398	0.3925	0.425	0.4157	0.3451	0.3538	0.4039	0.4139	0.394	0.3368
26	0.3505	0.3511	0.1397	0.4494	0.362	0.356	0.3628	0.3344	0.351	0.389	0.3214	0.3603	0.3123	0.3257	0.1382	0.4218	0.3433	0.3456	0.3884	0.3401	0.367	0.3749	0.3404	0.3783	0.408	0.3869	0.1856	0.3713	0.3696	0.4151	0.3909	0.3691	0.3946	0.4169	0.4164	0.4187	0.397	0.4016	0.1852	0.4031	0.3966	0.4376	0.4196	0.3547	0.3591	0.4087	0.4197	0.4006	0.3343
27	0.3516	0.3569	0.1416	0.4514	0.3616	0.3645	0.3654	0.3369	0.3502	0.3919	0.3296	0.3681	0.3148	0.3312	0.1404	0.4224	0.3444	0.3516	0.3887	0.3459	0.3727	0.3783	0.3449	0.3856	0.4095	0.3916	0.186	0.3802	0.3757	0.4187	0.3923	0.3761	0.3978	0.4251	0.4204	0.4274	0.403	0.406	0.1833	0.4101	0.4003	0.4398	0.4235	0.3597	0.3643	0.4116	0.4245	0.4031	0.34
28	0.3509	0.3633	0.144	0.4588	0.3666	0.3664	0.3661	0.3402	0.3555	0.3928	0.3308	0.367	0.3163	0.3326	0.1402	0.4278	0.3474	0.3525	0.3955	0.3542	0.377	0.3826	0.3442	0.3871	0.4113	0.3933	0.1843	0.3826	0.3774	0.4233	0.3973	0.3759	0.4037	0.4254	0.4198	0.4292	0.4057	0.4105	0.1828	0.4129	0.4032	0.4484	0.4294	0.3662	0.3674	0.4163	0.4244	0.406	0.3438
29	0.3541	0.3657	0.1481	0.4558	0.3687	0.3709	0.372	0.3421	0.3609	0.3955	0.3293	0.3719	0.3161	0.3353	0.143	0.4292	0.3552	0.3593	0.3975	0.3547	0.3812	0.3851	0.3488	0.3935	0.4135	0.3953	0.1882	0.3839	0.3788	0.4232	0.3991	0.3824	0.4063	0.4314	0.4216	0.4307	0.4056	0.4131	0.1862	0.417	0.4074	0.4528	0.4317	0.3679	0.37	0.4169	0.4307	0.4088	0.3457
30	0.3514	0.3669	0.1519	0.4626	0.3724	0.3692	0.3744	0.3474	0.3595	0.4016	0.3327	0.3724	0.3207	0.3361	0.1423	0.434	0.3546	0.3612	0.4016	0.3603	0.3798	0.3874	0.3499	0.3901	0.4129	0.4	0.1899	0.384	0.3776	0.4223	0.4058	0.384	0.4098	0.4283	0.4257	0.4307	0.4085	0.4134	0.1888	0.4155	0.4107	0.4554	0.4323	0.3713	0.3707	0.419	0.4306	0.4078	0.3447
31	0.3581	0.3666	0.1608	0.4644	0.3692	0.3722	0.38	0.3476	0.3621	0.3994	0.336	0.3699	0.3223	0.3399	0.1426	0.4341	0.3551	0.3606	0.4025	0.3609	0.3801	0.3886	0.3507	0.3943	0.4158	0.3975	0.1937	0.3883	0.3822	0.4269	0.4013	0.3841	0.4087	0.4281	0.4239	0.4338	0.404	0.4189	0.1904	0.4181	0.4082	0.4589	0.4307	0.371	0.3741	0.4205	0.4357	0.4117	0.3465
32	0.3566	0.3743	0.1734	0.4642	0.3714	0.3754	0.3777	0.3524	0.3622	0.3997	0.3354	0.3756	0.3255	0.3438	0.1452	0.4342	0.358	0.3651	0.4012	0.3609	0.3805	0.3902	0.3515	0.3954	0.4168	0.3999	0.2029	0.3879	0.383	0.4306	0.4019	0.3893	0.4089	0.4346	0.4299	0.4344	0.4073	0.4166	0.2027	0.4151	0.4108	0.4601	0.4291	0.3731	0.3703	0.4201	0.4323	0.408	0.3452
33	0.3624	0.3704	0.1899	0.4688	0.3709	0.3745	0.3799	0.3502	0.3642	0.4015	0.3339	0.3747	0.3241	0.3405	0.1516	0.4357	0.3617	0.3632	0.4018	0.361	0.3827	0.3889	0.3519	0.3927	0.416	0.3996	0.217	0.3886	0.3864	0.4281	0.4073	0.3881	0.4101	0.43	0.4295	0.4375	0.4109	0.4171	0.2124	0.4177	0.4101	0.456	0.4293	0.3724	0.3716	0.4259	0.4333	0.4106	0.3468
34	0.3573	0.3701	0.2057	0.4689	0.3735	0.3759	0.3794	0.3531	0.3655	0.4039	0.3324	0.3727	0.323	0.342	0.1579	0.4364	0.3572	0.3669	0.4058	0.3598	0.3809	0.3892	0.3577	0.3952	0.4168	0.4028	0.2344	0.3899	0.3833	0.4255	0.4061	0.3881	0.4107	0.4307	0.4296	0.434	0.4099	0.419	0.2291	0.4132	0.4111	0.4593	0.4389	0.3782	0.3748	0.4238	0.437	0.4134	0.349
35	0.3587	0.3687	0.2193	0.466	0.3724	0.3791	0.3797	0.3513	0.3635	0.4023	0.334	0.3748	0.321	0.3389	0.1702	0.4351	0.3613	0.3633	0.3995	0.3628	0.3815	0.3902	0.3515	0.3928	0.4177	0.3972	0.254	0.3898	0.382	0.4326	0.4076	0.3909	0.4078	0.4312	0.4279	0.4364	0.413	0.4214	0.2584	0.4157	0.4125	0.4616	0.4346	0.3744	0.3736	0.4262	0.4359	0.4124	0.3489
36	0.3572	0.3692	0.2263	0.4643	0.3729	0.3737	0.3826	0.3522	0.3668	0.4026	0.3344	0.3757	0.324	0.3378	0.1824	0.4419	0.3583	0.3661	0.4031	0.3639	0.3841	0.3931	0.355	0.3938	0.4186	0.4023	0.2718	0.3916	0.3828	0.4287	0.4097	0.3893	0.4084	0.4322	0.4275	0.4373	0.4109	0.421	0.2763	0.4179	0.415	0.4629	0.4326	0.3734	0.377	0.4193	0.4351	0.4097	0.3503
[truncated: 47 more columns]
