# Supplementary material for: A standard curve based method for relative real time PCR data processing
Source: BMC Bioinformatics. 2005 Mar 21;6:62. doi: 10.1186/1471-2105-6-62 (PMC1274258; doi:10.1186/1471-2105-6-62)
Supplement: Additional File 2 — ZIP file containing VBA macros (PCR1.xls), test data for the above macros (Target1.csv, Target2.csv, Target3.csv, Target4.csv, Target5.csv, Reference1.csv, Reference2.csv) and instruction to the above macros (Instructions.pdf). Unzip file into a separate folder on your PC and follow the instructions. [file 1471-2105-6-62-S2.zip › Reference2.csv]

PCR1	A1	A2	A3	A4	A5	A6	A7	A8	A9	A10	A11	A12	B1	B2	B3	B4	B5	B6	B7	B8	B9	B10	B11	B12	C1	C2	C3	C4	C5	C6	C7	C8	C9	C10	C11	C12	D1	D2	D3	D4	D5	D6	D7	D8	D9	D10	D11	D12	E1
	Standard	Standard	Blank	Sample	Sample	Sample	Sample	Sample	Sample	Sample	Sample	Sample	Standard	Standard	Blank	Sample	Sample	Sample	Sample	Sample	Sample	Sample	Sample	Sample	Standard	Standard	Blank	Sample	Sample	Sample	Sample	Sample	Sample	Sample	Sample	Sample	Standard	Standard	Blank	Sample	Sample	Sample	Sample	Sample	Sample	Sample	Sample	Sample	Standard
	50	12.5	W2	F1-2	F3-2	F4-2	F8-2	F9-2	F10-2	F11-2	F13-2	F14-2	50	12.5	W2	F1-2	F3-2	F4-2	F8-2	F9-2	F10-2	F11-2	F13-2	F14-2	50	12.5	W1	F1-2	F3-2	F4-2	F8-2	F9-2	F10-2	F11-2	F13-2	F14-2	50	12.5	W1	F1-2	F3-2	F4-2	F8-2	F9-2	F10-2	F11-2	F13-2	F14-2	100
1	0.1421	0.1244	0.1233	0.152	0.1128	0.1244	0.1249	0.0997	0.1128	0.1311	0.1029	0.1119	0.1304	0.1397	0.128	0.1494	0.1269	0.1277	0.1146	0.1002	0.104	0.1194	0.1082	0.1033	0.1801	0.2183	0.1692	0.1326	0.1412	0.1656	0.1112	0.1023	0.1112	0.1173	0.1344	0.1084	0.1662	0.1736	0.1452	0.1292	0.1545	0.1419	0.1086	0.093	0.1014	0.1819	0.1285	0.1316	0.1219
2	0.1413	0.1243	0.1211	0.1523	0.1133	0.1234	0.1231	0.1018	0.1147	0.1317	0.102	0.1107	0.1304	0.1373	0.129	0.1497	0.1264	0.1292	0.1169	0.1006	0.1039	0.1197	0.1101	0.103	0.1782	0.216	0.1685	0.1324	0.1405	0.1651	0.1112	0.0995	0.1109	0.1167	0.1357	0.1103	0.1673	0.1768	0.1474	0.1278	0.1541	0.1411	0.1069	0.0931	0.1018	0.1785	0.1285	0.1304	0.1207
3	0.1446	0.1225	0.1206	0.1503	0.1129	0.124	0.1245	0.1004	0.1142	0.1318	0.104	0.1119	0.1311	0.1375	0.1274	0.1493	0.1268	0.1299	0.1181	0.101	0.105	0.1175	0.109	0.1014	0.1808	0.2101	0.1705	0.1331	0.1438	0.1669	0.1114	0.1002	0.1098	0.117	0.1344	0.1083	0.1663	0.1732	0.1472	0.1291	0.1567	0.1444	0.1082	0.0925	0.1027	0.1785	0.1281	0.1281	0.1206
4	0.1435	0.1226	0.1193	0.1532	0.1124	0.1258	0.1248	0.1006	0.114	0.1313	0.1041	0.1107	0.1329	0.1401	0.126	0.1506	0.1254	0.1285	0.1168	0.1004	0.1028	0.1189	0.1089	0.1034	0.18	0.2111	0.1689	0.1338	0.1429	0.1637	0.1128	0.1028	0.109	0.1166	0.1342	0.1091	0.1652	0.1708	0.1479	0.1271	0.1558	0.1402	0.1087	0.0942	0.1043	0.1759	0.1274	0.13	0.1196
5	0.1417	0.1242	0.1228	0.1521	0.1119	0.1245	0.1218	0.1012	0.1144	0.1311	0.1021	0.1118	0.1329	0.1381	0.1287	0.1506	0.1268	0.1307	0.1169	0.1014	0.1031	0.1179	0.1095	0.1032	0.1797	0.2093	0.1672	0.1308	0.1424	0.1654	0.1136	0.101	0.1104	0.1145	0.1322	0.11	0.1652	0.172	0.1452	0.128	0.1559	0.144	0.1096	0.0927	0.1029	0.1742	0.1262	0.131	0.1216
6	0.1445	0.1242	0.1217	0.1523	0.1139	0.1239	0.1267	0.1011	0.1127	0.1318	0.1035	0.111	0.1311	0.1386	0.127	0.1519	0.1267	0.1309	0.1166	0.1006	0.1025	0.1186	0.1088	0.1024	0.1801	0.206	0.1676	0.1329	0.1432	0.1666	0.1111	0.1021	0.11	0.1154	0.1325	0.1084	0.1642	0.1718	0.1451	0.1297	0.1568	0.1427	0.1101	0.0932	0.1018	0.173	0.1272	0.1308	0.1212
7	0.1446	0.1213	0.1232	0.1539	0.1128	0.1252	0.1242	0.1016	0.1137	0.1312	0.1026	0.1109	0.1313	0.1391	0.1276	0.15	0.1266	0.1316	0.1164	0.1013	0.1033	0.1173	0.1089	0.1016	0.1796	0.208	0.1674	0.1322	0.1405	0.1657	0.1127	0.1009	0.1101	0.1152	0.1325	0.1081	0.1638	0.1723	0.1452	0.129	0.155	0.1407	0.1091	0.0933	0.1006	0.1707	0.1286	0.1305	0.1181
8	0.144	0.124	0.1191	0.1532	0.1112	0.1235	0.1228	0.101	0.1126	0.1312	0.1032	0.1113	0.1319	0.1381	0.1273	0.1494	0.1247	0.1304	0.117	0.0985	0.1025	0.1167	0.1089	0.1013	0.1801	0.2049	0.1679	0.1325	0.1408	0.1651	0.1107	0.1018	0.1096	0.1158	0.1334	0.1077	0.1645	0.171	0.147	0.1274	0.1548	0.1408	0.1095	0.0925	0.1027	0.1708	0.1267	0.1295	0.1198
9	0.1433	0.1213	0.1212	0.1508	0.1104	0.125	0.1226	0.1002	0.1143	0.132	0.1026	0.11	0.1317	0.1372	0.1277	0.148	0.1248	0.1303	0.1164	0.1013	0.1031	0.1173	0.1081	0.1017	0.1788	0.2036	0.167	0.1317	0.1416	0.1645	0.1105	0.1007	0.1105	0.1141	0.1342	0.1079	0.1656	0.172	0.145	0.1282	0.1555	0.1427	0.1097	0.0908	0.1025	0.171	0.1257	0.1294	0.1168
10	0.1452	0.1228	0.1215	0.15	0.1106	0.1242	0.1223	0.1004	0.1127	0.1305	0.1041	0.111	0.1299	0.1381	0.1261	0.1496	0.125	0.13	0.1155	0.0991	0.1037	0.1173	0.11	0.103	0.1813	0.2057	0.1665	0.1332	0.1402	0.1646	0.1116	0.1	0.1096	0.1149	0.1351	0.1084	0.1632	0.173	0.1457	0.127	0.1553	0.1419	0.1072	0.0933	0.1009	0.1693	0.1266	0.1299	0.1199
11	0.1431	0.1233	0.1218	0.1514	0.111	0.1227	0.1229	0.0985	0.1126	0.1308	0.1019	0.1102	0.1293	0.139	0.1263	0.1506	0.1248	0.1273	0.1148	0.0997	0.1034	0.118	0.1082	0.103	0.179	0.2043	0.1659	0.1318	0.1394	0.1648	0.1117	0.1	0.1083	0.1154	0.135	0.1074	0.1623	0.1704	0.1466	0.1283	0.1529	0.1415	0.1072	0.0909	0.1018	0.1675	0.1276	0.1304	0.1189
12	0.1446	0.1225	0.1186	0.1502	0.1105	0.1236	0.1223	0.1002	0.1115	0.1308	0.1026	0.1104	0.132	0.1379	0.1263	0.15	0.1236	0.1293	0.1159	0.0997	0.1024	0.1163	0.1075	0.1027	0.1776	0.2042	0.1644	0.1313	0.1403	0.163	0.1113	0.1005	0.1092	0.115	0.1329	0.1083	0.1647	0.1695	0.1448	0.1267	0.1554	0.1408	0.1094	0.0913	0.1041	0.1673	0.1264	0.1285	0.1185
13	0.1443	0.1219	0.1198	0.1509	0.1092	0.1226	0.124	0.1014	0.1141	0.1306	0.1037	0.1116	0.1309	0.1353	0.1259	0.149	0.1236	0.1279	0.1182	0.0994	0.1013	0.1165	0.1087	0.1001	0.1778	0.203	0.1674	0.1339	0.139	0.1628	0.1093	0.1018	0.1091	0.1132	0.1326	0.1073	0.1626	0.1678	0.144	0.1287	0.1545	0.1417	0.1084	0.0919	0.101	0.1669	0.1267	0.1284	0.1195
14	0.1446	0.1225	0.1203	0.1532	0.1093	0.1244	0.1239	0.1006	0.1125	0.1324	0.1038	0.1108	0.1314	0.1361	0.1256	0.15	0.1228	0.131	0.1163	0.0996	0.1038	0.1179	0.1096	0.1028	0.1833	0.2048	0.1646	0.1335	0.141	0.1627	0.1115	0.1002	0.1097	0.1142	0.1317	0.1074	0.1656	0.1693	0.1445	0.1274	0.1553	0.1411	0.108	0.0916	0.1014	0.1679	0.1287	0.1296	0.1218
15	0.1453	0.1236	0.1201	0.1494	0.1085	0.1234	0.1236	0.1022	0.1119	0.1317	0.1042	0.1094	0.132	0.1346	0.1272	0.149	0.1253	0.13	0.1173	0.0996	0.1038	0.1172	0.1103	0.104	0.1805	0.2008	0.1644	0.1326	0.1412	0.165	0.1129	0.102	0.1109	0.1147	0.131	0.1106	0.1653	0.1708	0.1445	0.1277	0.1567	0.1428	0.1125	0.0931	0.1025	0.1661	0.1291	0.1289	0.1229
16	0.1473	0.1224	0.1201	0.1513	0.113	0.1242	0.1264	0.102	0.1137	0.1329	0.1037	0.1111	0.1371	0.1383	0.1268	0.1514	0.1259	0.1342	0.121	0.0999	0.1045	0.1182	0.11	0.1038	0.1836	0.2023	0.1632	0.1367	0.1441	0.1663	0.1153	0.0992	0.1116	0.1147	0.1357	0.1093	0.1693	0.1686	0.1439	0.1291	0.1592	0.1457	0.1129	0.0935	0.1039	0.1678	0.1281	0.1287	0.1232
17	0.1545	0.1255	0.1208	0.1533	0.1144	0.1289	0.1315	0.103	0.1176	0.1324	0.1061	0.1149	0.1396	0.1392	0.1268	0.1547	0.1302	0.1379	0.1261	0.1021	0.1092	0.1197	0.1116	0.1052	0.1868	0.2025	0.1644	0.138	0.1479	0.1721	0.1196	0.1031	0.1125	0.1178	0.136	0.1108	0.1732	0.1698	0.1434	0.1327	0.1606	0.1466	0.1189	0.093	0.1057	0.1695	0.1316	0.1321	0.1309
18	0.1632	0.1283	0.1198	0.1607	0.1187	0.1354	0.1374	0.1034	0.1212	0.1372	0.1122	0.1199	0.1486	0.1424	0.1272	0.1605	0.1313	0.1421	0.1319	0.1032	0.1114	0.1237	0.1189	0.1101	0.1978	0.2073	0.1657	0.1428	0.1502	0.1778	0.1252	0.1057	0.1189	0.1204	0.1427	0.1152	0.1817	0.1738	0.1435	0.1369	0.1669	0.1536	0.1246	0.0965	0.1099	0.1729	0.1372	0.1376	0.1414
19	0.1767	0.1342	0.119	0.1712	0.1291	0.1471	0.1515	0.107	0.1306	0.1446	0.12	0.1266	0.1604	0.1487	0.1245	0.1701	0.1426	0.1574	0.1462	0.1062	0.1198	0.1307	0.1273	0.1171	0.2122	0.2096	0.165	0.1537	0.1632	0.192	0.1385	0.1098	0.1254	0.1266	0.1526	0.1232	0.1968	0.1794	0.1444	0.1473	0.1767	0.165	0.139	0.1024	0.1187	0.1813	0.1466	0.1441	0.1528
20	0.1959	0.1446	0.1183	0.1881	0.1458	0.165	0.1704	0.117	0.1443	0.1539	0.1342	0.1384	0.1781	0.1601	0.128	0.1863	0.1548	0.1741	0.1682	0.1172	0.135	0.1399	0.1411	0.1321	0.2331	0.2206	0.1653	0.1701	0.1796	0.214	0.1592	0.1164	0.1445	0.1347	0.1676	0.1361	0.2135	0.1898	0.1436	0.16	0.194	0.1864	0.1572	0.1098	0.1324	0.191	0.161	0.1548	0.1691
21	0.2164	0.1614	0.1189	0.2126	0.1645	0.185	0.1888	0.128	0.167	0.1744	0.1528	0.1578	0.1968	0.1749	0.1275	0.2082	0.175	0.1976	0.1904	0.1309	0.1521	0.1581	0.1614	0.1507	0.2542	0.2316	0.1654	0.1884	0.2034	0.2401	0.1774	0.132	0.1634	0.1539	0.186	0.1517	0.2356	0.2046	0.1428	0.1806	0.2192	0.203	0.179	0.1193	0.1502	0.2114	0.181	0.1712	0.1792
22	0.2368	0.1879	0.1187	0.2349	0.184	0.2038	0.2081	0.1434	0.1869	0.196	0.1737	0.1778	0.2142	0.1946	0.1275	0.2334	0.1937	0.2173	0.2084	0.1471	0.1755	0.1821	0.1843	0.1718	0.2735	0.2543	0.1644	0.2123	0.2252	0.2594	0.1923	0.1509	0.1876	0.1751	0.2075	0.1743	0.2491	0.2265	0.1427	0.2006	0.24	0.2245	0.1989	0.1363	0.1697	0.2362	0.2061	0.194	0.1915
23	0.2485	0.2103	0.1197	0.2567	0.2033	0.2208	0.2248	0.1615	0.2072	0.221	0.1961	0.1984	0.2243	0.2177	0.1281	0.2572	0.2076	0.2332	0.221	0.1662	0.1922	0.2046	0.2029	0.1919	0.2838	0.2738	0.1634	0.2275	0.2435	0.2796	0.2058	0.1739	0.2075	0.1966	0.2293	0.1954	0.2621	0.2483	0.1425	0.2174	0.2609	0.2408	0.2128	0.1561	0.1903	0.2621	0.2262	0.2103	0.1939
24	0.2562	0.2288	0.1213	0.2749	0.2135	0.2315	0.2307	0.1774	0.2211	0.2387	0.2051	0.2126	0.2309	0.2398	0.1262	0.2668	0.2197	0.2474	0.2327	0.1863	0.2099	0.2209	0.2181	0.2071	0.2919	0.2879	0.164	0.2434	0.2582	0.293	0.212	0.1892	0.2241	0.2125	0.2413	0.207	0.2704	0.2648	0.1458	0.2256	0.2749	0.2528	0.2243	0.1722	0.2028	0.2816	0.2364	0.2234	0.2005
25	0.2636	0.2444	0.1203	0.2873	0.2219	0.2404	0.2357	0.1903	0.2293	0.2538	0.218	0.2236	0.238	0.2534	0.1279	0.2769	0.224	0.2544	0.2397	0.1975	0.2163	0.2364	0.2269	0.2159	0.3005	0.2999	0.1657	0.248	0.2651	0.302	0.2215	0.207	0.2324	0.2274	0.2514	0.2161	0.2768	0.2781	0.1437	0.2357	0.2806	0.2553	0.227	0.1863	0.2117	0.2988	0.2464	0.2344	0.2043
26	0.266	0.2541	0.1199	0.2921	0.2263	0.2461	0.242	0.1986	0.2388	0.2621	0.2218	0.2297	0.2436	0.2604	0.1274	0.2838	0.2312	0.2574	0.2432	0.2085	0.2224	0.2444	0.2311	0.2239	0.3032	0.3058	0.1663	0.2579	0.275	0.3049	0.2231	0.2166	0.2398	0.2324	0.2563	0.2253	0.2809	0.2843	0.1446	0.2404	0.2881	0.2613	0.2297	0.1929	0.2179	0.3063	0.2528	0.2394	0.2092
27	0.2697	0.2625	0.1206	0.2917	0.2337	0.2485	0.2471	0.2025	0.2446	0.264	0.2255	0.232	0.2425	0.2647	0.1285	0.2878	0.2371	0.2623	0.2497	0.2128	0.2304	0.2493	0.2383	0.2294	0.307	0.3106	0.1626	0.2605	0.2758	0.3115	0.2267	0.2217	0.2431	0.242	0.2614	0.2282	0.2831	0.2913	0.1466	0.2438	0.2921	0.2681	0.236	0.1985	0.2242	0.306	0.2545	0.2431	0.2084
28	0.2745	0.2625	0.121	0.2967	0.2358	0.2519	0.2469	0.2043	0.2462	0.268	0.2288	0.2336	0.2461	0.2669	0.1291	0.2887	0.2369	0.2637	0.2529	0.2142	0.2315	0.2554	0.2389	0.2294	0.3067	0.3147	0.1646	0.262	0.2803	0.3166	0.2296	0.2227	0.245	0.242	0.2648	0.2309	0.2859	0.2932	0.1452	0.2476	0.2954	0.2672	0.2386	0.2022	0.2232	0.3131	0.2621	0.2446	0.2104
29	0.2715	0.265	0.1196	0.2962	0.2342	0.2503	0.2479	0.2087	0.2459	0.2728	0.2295	0.2367	0.2471	0.2681	0.1322	0.2918	0.2385	0.2671	0.2535	0.2189	0.2277	0.256	0.2412	0.2318	0.3093	0.3169	0.1639	0.2656	0.281	0.3182	0.2278	0.2257	0.2468	0.2474	0.2668	0.2299	0.2865	0.2962	0.1436	0.2502	0.2991	0.2699	0.2403	0.2032	0.2261	0.3186	0.2635	0.2489	0.2104
30	0.2745	0.2666	0.1206	0.3018	0.2381	0.2523	0.2488	0.2066	0.2513	0.2737	0.2323	0.2436	0.2482	0.2702	0.1356	0.2945	0.2366	0.2677	0.254	0.2204	0.2344	0.2587	0.2446	0.2344	0.3102	0.3189	0.1649	0.266	0.2829	0.3144	0.2297	0.2291	0.2497	0.2466	0.2667	0.2325	0.2877	0.2971	0.1434	0.2506	0.3005	0.2691	0.2424	0.207	0.2269	0.3212	0.2633	0.2481	0.2137
31	0.274	0.2702	0.1218	0.2998	0.2369	0.2528	0.2457	0.2083	0.2477	0.2749	0.2339	0.2397	0.2502	0.2733	0.1431	0.2946	0.2395	0.2686	0.2532	0.2209	0.232	0.2617	0.2451	0.2344	0.3097	0.3186	0.1632	0.2672	0.281	0.3189	0.2316	0.2316	0.2489	0.2496	0.2682	0.2342	0.2881	0.2978	0.1442	0.2522	0.3012	0.2693	0.2393	0.2062	0.2312	0.3206	0.2631	0.2523	0.2148
32	0.2745	0.2674	0.1229	0.3017	0.2388	0.2557	0.2498	0.2114	0.2476	0.2752	0.2365	0.2401	0.2496	0.2743	0.1548	0.2979	0.2425	0.2674	0.2534	0.2215	0.2323	0.2589	0.245	0.236	0.3129	0.319	0.1631	0.2686	0.2828	0.3179	0.2304	0.2297	0.2528	0.2492	0.2684	0.2342	0.289	0.3016	0.1433	0.2501	0.3009	0.2696	0.2398	0.2104	0.2284	0.3222	0.2625	0.2518	0.2111
33	0.2719	0.2715	0.1277	0.3015	0.2373	0.2564	0.2501	0.2124	0.2502	0.2788	0.2326	0.243	0.2496	0.2776	0.1759	0.2936	0.2409	0.267	0.253	0.2237	0.2345	0.2618	0.2442	0.2367	0.3143	0.3204	0.1643	0.2682	0.2844	0.318	0.2319	0.2323	0.2505	0.2507	0.2692	0.2337	0.289	0.2991	0.1429	0.2519	0.3002	0.2715	0.2385	0.2078	0.2301	0.3193	0.265	0.2521	0.2117
34	0.2753	0.2695	0.1323	0.3051	0.2392	0.2531	0.2529	0.2127	0.2513	0.2758	0.2338	0.2423	0.2516	0.276	0.1966	0.2981	0.239	0.2692	0.253	0.2246	0.2351	0.2604	0.2421	0.2353	0.3095	0.3207	0.1663	0.2687	0.2839	0.3149	0.2332	0.2335	0.2548	0.253	0.2712	0.2357	0.2896	0.2996	0.1447	0.253	0.3012	0.2741	0.2384	0.209	0.2297	0.323	0.265	0.2503	0.2133
35	0.2773	0.2705	0.1445	0.305	0.2394	0.2552	0.2513	0.217	0.251	0.2813	0.2331	0.2426	0.2493	0.2768	0.2177	0.2985	0.2438	0.269	0.2542	0.224	0.2357	0.2649	0.2479	0.2346	0.3138	0.3223	0.1671	0.2705	0.2858	0.3179	0.2344	0.2341	0.2532	0.2536	0.2705	0.2369	0.289	0.299	0.145	0.2531	0.3003	0.2726	0.2385	0.2097	0.2293	0.3258	0.2663	0.2544	0.2144
36	0.2759	0.2743	0.1613	0.3034	0.238	0.2568	0.2533	0.2159	0.2495	0.2763	0.2299	0.2409	0.2511	0.2775	0.2273	0.2959	0.2416	0.2741	0.2579	0.2279	0.2383	0.2655	0.246	0.2356	0.3144	0.3212	0.1711	0.2714	0.287	0.3171	0.2333	0.2341	0.2529	0.2539	0.2693	0.2357	0.2903	0.3021	0.1459	0.2542	0.3006	0.272	0.2414	0.2114	0.2323	0.3238	0.2631	0.2497	0.2177
[truncated: 47 more columns]
