# Supplementary material for: A standard curve based method for relative real time PCR data processing
Source: BMC Bioinformatics. 2005 Mar 21;6:62. doi: 10.1186/1471-2105-6-62 (PMC1274258; doi:10.1186/1471-2105-6-62)
Supplement: Additional File 2 — ZIP file containing VBA macros (PCR1.xls), test data for the above macros (Target1.csv, Target2.csv, Target3.csv, Target4.csv, Target5.csv, Reference1.csv, Reference2.csv) and instruction to the above macros (Instructions.pdf). Unzip file into a separate folder on your PC and follow the instructions. [file 1471-2105-6-62-S2.zip › PCR1.xls]

## Sheet: Notes
					Brief description of calculations
					A.Larionov et al, BMC Bioinformatics, 2005
					Version 1.0
	Calculations of non-normalized values for each gene
	Fluorescence plots processing
	Smoothing: mowing 3 point average
	Baseline subtraction: minimal value
	Amplitude normalization (optional)
	Crossing point calculation
	Co-ordinates of points where threshold crosses fluorescence plots
	Automatic threshold selection
	The threshold that results to the standard curve with highest coeffitient of determination
		Make sure that coefficients of determination (R square) are above 99%
	Crossing points (CPs) for unknown samples
	Mean CPs and their variances for PCR replicates in unknown samples
		Make shure that CVs are below 1%
	Non-normalized values
	Best fit values are calculated from means using standard curve (linear function) followed by exponent
	Variances are traced by the law of error propagation
	Summarizing of reference genes
	Two options are available: geometric and arithmetic mean
	Geometric mean is recommended, arithmetic mean is deprecated
	Relative results calculations
	Best fit values are ratios of non-normalized values and the normalizing factor
	Variances are calculated by the law of error propagation
	Confidence intervals are calculated from variances
		Remember that all confidence intervals reflect intra-assay PCR variation ONLY !

## Sheet: Start
					Standard curve based method for relative real time PCR data processing
					A.Larionov et al, BMC Bioinformatics, 2005
					Version 1.0
	Input
	Enter files with source data into the boxes above: one file for each gene (CSV files, PCR1 format).
	Output
	Script will prepare summary report with normalized results for all genes (if requested) and
	additional detailed report(s) with non-normalized values for each input file separately.
	The summary report will be saved into the folder were the script is.
	Files with non-normalised data will be saved into the folders were the correspondent input files are.
