# Supplementary material for: A standard curve based method for relative real time PCR data processing
Source: BMC Bioinformatics. 2005 Mar 21;6:62. doi: 10.1186/1471-2105-6-62 (PMC1274258; doi:10.1186/1471-2105-6-62)
Supplement: Additional File 2 — ZIP file containing VBA macros (PCR1.xls), test data for the above macros (Target1.csv, Target2.csv, Target3.csv, Target4.csv, Target5.csv, Reference1.csv, Reference2.csv) and instruction to the above macros (Instructions.pdf). Unzip file into a separate folder on your PC and follow the instructions. [file 1471-2105-6-62-S2.zip › Target1.csv]

PCR1	A1	A2	A3	A4	A5	A6	A7	A8	A9	A10	A11	A12	B1	B2	B3	B4	B5	B6	B7	B8	B9	B10	B11	B12	C1	C2	C3	C4	C5	C6	C7	C8	C9	C10	C11	C12	D1	D2	D3	D4	D5	D6	D7	D8	D9	D10	D11	D12	E1
	Standard	Standard	Blank	Sample	Sample	Sample	Sample	Sample	Sample	Sample	Sample	Sample	Standard	Standard	Blank	Sample	Sample	Sample	Sample	Sample	Sample	Sample	Sample	Sample	Standard	Standard	Blank	Sample	Sample	Sample	Sample	Sample	Sample	Sample	Sample	Sample	Standard	Standard	Blank	Sample	Sample	Sample	Sample	Sample	Sample	Sample	Sample	Sample	Standard
	50	12.5	W2	F1-2	F3-2	F4-2	F8-2	F9-2	F10-2	F11-2	F13-2	F14-2	50	12.5	W2	F1-2	F3-2	F4-2	F8-2	F9-2	F10-2	F11-2	F13-2	F14-2	50	12.5	W1	F1-2	F3-2	F4-2	F8-2	F9-2	F10-2	F11-2	F13-2	F14-2	50	12.5	W1	F1-2	F3-2	F4-2	F8-2	F9-2	F10-2	F11-2	F13-2	F14-2	100
1	0.157	0.1324	0.1325	0.1662	0.1316	0.1463	0.1505	0.1341	0.1425	0.1497	0.1156	0.1247	0.14	0.1426	0.1373	0.1632	0.1448	0.1477	0.1483	0.1342	0.1381	0.1391	0.1367	0.126	0.1872	0.2071	0.1955	0.1488	0.1787	0.175	0.1482	0.1353	0.1432	0.1526	0.1584	0.1425	0.1858	0.1839	0.1801	0.1492	0.1588	0.1819	0.1469	0.1259	0.1368	0.1878	0.145	0.1595	0.1635
2	0.1542	0.1324	0.133	0.1687	0.1321	0.1459	0.1513	0.1363	0.139	0.1491	0.1159	0.1253	0.1437	0.1429	0.1368	0.163	0.1436	0.1467	0.1478	0.1357	0.1355	0.14	0.1364	0.1274	0.1885	0.2064	0.1939	0.1477	0.1787	0.1734	0.1464	0.1341	0.1446	0.1521	0.1585	0.1458	0.1885	0.1835	0.1825	0.1503	0.1582	0.1794	0.1445	0.1279	0.1359	0.1841	0.1433	0.1604	0.1631
3	0.1569	0.132	0.1336	0.167	0.1339	0.1459	0.1503	0.1378	0.1413	0.1481	0.1159	0.124	0.1443	0.1453	0.1389	0.1644	0.1443	0.1456	0.1469	0.1333	0.1371	0.1369	0.1364	0.1262	0.1869	0.2043	0.194	0.1496	0.1793	0.1766	0.1477	0.1348	0.1427	0.1522	0.1592	0.1418	0.1856	0.1838	0.1811	0.1499	0.1628	0.1796	0.1488	0.1278	0.136	0.1842	0.1438	0.1588	0.1632
4	0.156	0.1347	0.1321	0.1627	0.1318	0.146	0.1511	0.1356	0.1399	0.1515	0.1162	0.1264	0.1439	0.1422	0.1351	0.1613	0.1423	0.1462	0.1469	0.1318	0.1373	0.1377	0.1384	0.125	0.1889	0.2018	0.1961	0.1484	0.1772	0.1728	0.1474	0.1342	0.1434	0.1548	0.1572	0.1445	0.1878	0.1818	0.181	0.1527	0.1592	0.1803	0.1507	0.1283	0.1367	0.1838	0.1454	0.1617	0.1636
5	0.1542	0.131	0.1335	0.1666	0.1314	0.1462	0.1528	0.1354	0.1398	0.1506	0.1171	0.126	0.1433	0.1432	0.1358	0.1611	0.1449	0.1453	0.147	0.1327	0.1389	0.1382	0.1368	0.1264	0.1903	0.2037	0.1944	0.1484	0.1758	0.1718	0.1482	0.1316	0.1434	0.1527	0.1582	0.1451	0.1878	0.1853	0.1815	0.1516	0.161	0.1801	0.1465	0.1267	0.1364	0.1816	0.1448	0.1598	0.1623
6	0.1556	0.1325	0.133	0.1673	0.1323	0.1444	0.1525	0.1356	0.1406	0.1479	0.1174	0.1276	0.1426	0.1413	0.1385	0.1629	0.1446	0.145	0.1479	0.1314	0.1381	0.1379	0.1378	0.1262	0.1893	0.1992	0.195	0.148	0.1769	0.1729	0.1465	0.1346	0.1427	0.1518	0.1586	0.1433	0.1866	0.184	0.1797	0.1497	0.161	0.179	0.1477	0.126	0.1373	0.1808	0.1472	0.1585	0.1649
7	0.1555	0.1317	0.1311	0.1711	0.1328	0.146	0.1546	0.1347	0.1409	0.148	0.1142	0.1258	0.1423	0.1442	0.1361	0.1626	0.1437	0.1482	0.1467	0.1341	0.1352	0.1376	0.1373	0.1261	0.1868	0.2013	0.1917	0.1502	0.1769	0.1741	0.1511	0.1319	0.1449	0.1516	0.1572	0.1423	0.1877	0.1817	0.1799	0.1502	0.1577	0.1791	0.149	0.1261	0.1367	0.18	0.1454	0.1572	0.1606
8	0.1568	0.1318	0.1312	0.1687	0.1327	0.1461	0.1522	0.1344	0.1412	0.1483	0.1173	0.127	0.1424	0.1416	0.1346	0.1621	0.1453	0.1439	0.1463	0.1349	0.1389	0.1378	0.1358	0.1254	0.1883	0.1992	0.1904	0.1484	0.1758	0.1748	0.1496	0.1331	0.1429	0.1523	0.1552	0.1437	0.19	0.1825	0.1808	0.1476	0.16	0.1811	0.1487	0.1264	0.1362	0.1809	0.1454	0.1581	0.1631
9	0.1552	0.1326	0.1328	0.1671	0.1315	0.1483	0.1534	0.1343	0.1398	0.1456	0.1158	0.1249	0.143	0.1419	0.1351	0.1634	0.1432	0.1445	0.148	0.1312	0.1365	0.1376	0.1374	0.1265	0.1883	0.1986	0.192	0.1496	0.179	0.1741	0.148	0.1334	0.1427	0.1503	0.1578	0.144	0.1857	0.1801	0.181	0.1492	0.1595	0.1788	0.1504	0.1249	0.1365	0.1779	0.1431	0.1575	0.1638
10	0.1552	0.1316	0.1305	0.1673	0.1337	0.1448	0.1526	0.1351	0.1408	0.1458	0.1169	0.1255	0.1409	0.1429	0.1363	0.1606	0.1429	0.1468	0.1476	0.1313	0.1386	0.1359	0.1363	0.1267	0.1866	0.1994	0.1908	0.1481	0.177	0.1735	0.1496	0.1329	0.1433	0.1522	0.1563	0.1427	0.1865	0.1817	0.18	0.1491	0.1593	0.1786	0.1475	0.1245	0.1371	0.1779	0.145	0.1606	0.1628
11	0.1556	0.1302	0.13	0.1692	0.1297	0.1456	0.1513	0.134	0.1393	0.1481	0.1158	0.1249	0.1439	0.1396	0.1353	0.1607	0.1442	0.1447	0.1475	0.1322	0.1378	0.1381	0.1376	0.125	0.1885	0.1977	0.1905	0.148	0.1798	0.1708	0.1484	0.1322	0.1416	0.1505	0.1577	0.1444	0.1864	0.1793	0.1789	0.1485	0.1581	0.1777	0.1464	0.1266	0.1366	0.1765	0.1456	0.1569	0.1622
12	0.1556	0.1321	0.1334	0.1692	0.1308	0.1472	0.1542	0.1346	0.1395	0.1465	0.1156	0.1253	0.1443	0.1432	0.133	0.1635	0.1417	0.1438	0.1472	0.1326	0.1359	0.1358	0.1352	0.1257	0.1864	0.1957	0.1913	0.1481	0.1764	0.1732	0.1459	0.134	0.1434	0.1529	0.1585	0.1411	0.1854	0.1807	0.1798	0.1486	0.1584	0.1807	0.1463	0.1265	0.136	0.1768	0.1446	0.1574	0.1624
13	0.1542	0.1304	0.134	0.1668	0.1316	0.1447	0.1513	0.1363	0.138	0.1469	0.1158	0.1259	0.1431	0.1427	0.1347	0.1627	0.1427	0.1457	0.1457	0.1306	0.1379	0.1362	0.1349	0.1244	0.1868	0.1961	0.1925	0.148	0.1769	0.1712	0.1483	0.1309	0.1429	0.1501	0.1563	0.1425	0.1833	0.1808	0.1781	0.1488	0.1582	0.18	0.1465	0.1256	0.137	0.1742	0.1442	0.157	0.1613
14	0.1557	0.1317	0.1312	0.1665	0.1312	0.1444	0.1504	0.1337	0.1367	0.1469	0.1156	0.1247	0.1415	0.1411	0.1367	0.1602	0.1411	0.1432	0.1455	0.1314	0.1368	0.1367	0.1366	0.1246	0.1899	0.1924	0.1906	0.1468	0.1759	0.173	0.148	0.1312	0.1439	0.1512	0.1571	0.1427	0.1848	0.1787	0.1789	0.149	0.1576	0.1769	0.1459	0.1242	0.1374	0.1736	0.1446	0.1567	0.1624
15	0.1542	0.1305	0.1316	0.1677	0.1322	0.1438	0.1508	0.1334	0.139	0.1449	0.1137	0.1242	0.1445	0.1419	0.1363	0.1619	0.1411	0.1423	0.1464	0.1318	0.1355	0.1351	0.1363	0.1247	0.1886	0.195	0.1891	0.1462	0.1749	0.1721	0.1472	0.1317	0.1426	0.1498	0.1571	0.142	0.185	0.18	0.1779	0.148	0.1598	0.1784	0.145	0.1252	0.1334	0.1762	0.1437	0.157	0.1627
16	0.1565	0.13	0.1315	0.1677	0.1294	0.1442	0.1509	0.1339	0.1383	0.1458	0.1146	0.1252	0.1412	0.1404	0.1338	0.1602	0.1414	0.1416	0.1478	0.1313	0.1356	0.137	0.1336	0.1242	0.1869	0.1935	0.1907	0.1465	0.1761	0.1689	0.147	0.1316	0.1412	0.1502	0.1564	0.1422	0.1848	0.1791	0.1766	0.1498	0.158	0.1734	0.1419	0.1284	0.1366	0.1737	0.1413	0.158	0.1618
17	0.1564	0.1321	0.131	0.1675	0.1287	0.1427	0.1505	0.1358	0.1396	0.1449	0.1157	0.1258	0.1418	0.141	0.1348	0.162	0.1418	0.1436	0.1465	0.1303	0.137	0.1352	0.1346	0.1251	0.1856	0.1967	0.1889	0.1476	0.1727	0.1683	0.1451	0.1319	0.1404	0.1512	0.1568	0.142	0.1874	0.1786	0.1786	0.1475	0.1575	0.1724	0.1434	0.1266	0.1361	0.1759	0.1435	0.157	0.1631
18	0.1551	0.1288	0.1308	0.1678	0.1307	0.1433	0.15	0.136	0.1388	0.1461	0.1152	0.1254	0.1421	0.141	0.1357	0.1602	0.1413	0.144	0.1464	0.1331	0.1373	0.1331	0.136	0.1245	0.1884	0.1967	0.1888	0.149	0.1736	0.1669	0.1475	0.1319	0.1422	0.1501	0.1566	0.1426	0.1836	0.1777	0.178	0.1481	0.1561	0.1724	0.1403	0.1262	0.137	0.1748	0.1431	0.1567	0.1619
19	0.1558	0.1306	0.1287	0.168	0.1306	0.1425	0.1502	0.134	0.1373	0.1463	0.115	0.1253	0.1439	0.1394	0.1341	0.1586	0.1417	0.1426	0.148	0.1308	0.1335	0.1372	0.1365	0.1245	0.1867	0.196	0.1899	0.1479	0.1729	0.1699	0.1468	0.1321	0.1424	0.15	0.1566	0.145	0.1886	0.1795	0.1761	0.1492	0.1559	0.1731	0.1419	0.125	0.1347	0.1732	0.1444	0.1549	0.163
20	0.1588	0.1287	0.1292	0.1673	0.1306	0.1423	0.1498	0.1337	0.1408	0.1439	0.1173	0.1255	0.1452	0.1398	0.1344	0.1627	0.1407	0.1436	0.1465	0.1315	0.138	0.138	0.1374	0.1256	0.1899	0.1914	0.1888	0.147	0.173	0.1686	0.1457	0.1318	0.1432	0.1501	0.1573	0.1446	0.1882	0.1783	0.176	0.1501	0.1577	0.1738	0.1407	0.126	0.1385	0.1718	0.1448	0.1591	0.1672
21	0.1587	0.1296	0.1304	0.1716	0.131	0.1435	0.1512	0.135	0.1415	0.1453	0.1176	0.1272	0.1451	0.139	0.1348	0.1642	0.14	0.1441	0.1482	0.1321	0.1386	0.1361	0.14	0.1277	0.1929	0.1933	0.189	0.1506	0.1747	0.1741	0.148	0.1319	0.1454	0.1513	0.159	0.145	0.1899	0.1811	0.178	0.1527	0.1585	0.1737	0.1428	0.1261	0.1396	0.1727	0.1487	0.1573	0.1719
22	0.1661	0.1337	0.1274	0.1738	0.1322	0.1412	0.1524	0.1335	0.1432	0.1477	0.1224	0.1275	0.1536	0.1434	0.1358	0.1686	0.1427	0.1462	0.1489	0.1339	0.1443	0.1359	0.1433	0.1286	0.2006	0.1972	0.1906	0.1525	0.1736	0.1691	0.1486	0.1306	0.1486	0.1504	0.1613	0.1458	0.1985	0.1813	0.1773	0.1563	0.1575	0.1757	0.1439	0.1274	0.1445	0.1702	0.1502	0.1588	0.181
23	0.1741	0.1362	0.1283	0.1827	0.1324	0.1481	0.154	0.1356	0.1503	0.1476	0.1282	0.1291	0.1607	0.1443	0.1341	0.1768	0.1436	0.1459	0.1531	0.1351	0.1528	0.1386	0.149	0.1305	0.2069	0.1979	0.1866	0.1614	0.1757	0.1747	0.1538	0.1351	0.1566	0.1527	0.1705	0.1492	0.2079	0.184	0.1801	0.1637	0.1601	0.1769	0.1504	0.1277	0.1493	0.1744	0.1584	0.164	0.1946
24	0.1915	0.1404	0.1289	0.1975	0.1349	0.1512	0.1603	0.1388	0.1622	0.1486	0.1429	0.134	0.1771	0.1489	0.1329	0.1862	0.1447	0.1494	0.1589	0.1352	0.1648	0.141	0.1585	0.1407	0.2244	0.199	0.188	0.1724	0.1768	0.1793	0.1599	0.1379	0.1701	0.1564	0.185	0.156	0.2264	0.188	0.1779	0.1768	0.1622	0.1848	0.1563	0.1308	0.1619	0.1761	0.1707	0.1665	0.2189
25	0.2133	0.1503	0.1279	0.2204	0.1391	0.1622	0.1733	0.1467	0.1816	0.1544	0.1586	0.1453	0.1972	0.1587	0.1342	0.2102	0.1494	0.1594	0.1694	0.1442	0.1848	0.1453	0.1753	0.1488	0.2498	0.2084	0.1855	0.1929	0.1833	0.1872	0.17	0.1416	0.1912	0.1595	0.2072	0.1655	0.2481	0.1962	0.1802	0.1981	0.1664	0.1939	0.1679	0.1395	0.1842	0.18	0.1936	0.1765	0.2466
26	0.242	0.1655	0.1295	0.2488	0.1496	0.1752	0.1869	0.1543	0.2098	0.1608	0.1855	0.1596	0.2205	0.1744	0.134	0.2401	0.157	0.1701	0.193	0.1519	0.2184	0.1557	0.201	0.1698	0.2812	0.2211	0.1863	0.2222	0.1887	0.2037	0.1927	0.1532	0.2263	0.1712	0.238	0.1879	0.2799	0.2085	0.1779	0.2272	0.1766	0.2107	0.1897	0.1468	0.2193	0.1888	0.2256	0.1933	0.2727
27	0.2693	0.1898	0.1288	0.2867	0.1631	0.201	0.2133	0.173	0.2415	0.1766	0.2195	0.1837	0.2482	0.1948	0.1336	0.274	0.1705	0.1915	0.2208	0.1714	0.2572	0.17	0.2251	0.1984	0.3154	0.2406	0.1868	0.2523	0.2056	0.2259	0.2194	0.1729	0.2668	0.1859	0.2707	0.2155	0.3114	0.2313	0.1793	0.2647	0.195	0.2338	0.2143	0.1668	0.2593	0.2045	0.2592	0.2184	0.2967
28	0.2892	0.2235	0.1293	0.315	0.1854	0.2274	0.2417	0.1982	0.2765	0.2011	0.24	0.215	0.2692	0.2205	0.1339	0.3036	0.1899	0.2174	0.2543	0.1993	0.2953	0.1987	0.2476	0.2346	0.3376	0.2656	0.1894	0.2828	0.2239	0.2599	0.2571	0.1986	0.308	0.212	0.3037	0.2522	0.338	0.2607	0.1805	0.2976	0.2201	0.2705	0.255	0.1936	0.2989	0.2293	0.2903	0.2513	0.309
29	0.302	0.2581	0.1305	0.3411	0.2146	0.2596	0.2728	0.2322	0.3017	0.2356	0.2605	0.2447	0.2819	0.2517	0.135	0.3299	0.2167	0.2464	0.2962	0.237	0.3264	0.2309	0.2673	0.2715	0.3509	0.2936	0.1899	0.3021	0.2565	0.2954	0.2962	0.2376	0.3365	0.2462	0.321	0.2943	0.3546	0.2937	0.1788	0.3196	0.2571	0.3093	0.2937	0.2257	0.3328	0.2607	0.3155	0.284	0.3196
30	0.3104	0.2867	0.1301	0.3539	0.252	0.2896	0.3005	0.2698	0.3182	0.2733	0.2723	0.2712	0.2908	0.279	0.1359	0.3422	0.2469	0.2743	0.3261	0.2735	0.3468	0.2719	0.277	0.302	0.3627	0.3123	0.1888	0.3173	0.2878	0.3242	0.3266	0.2764	0.3575	0.2894	0.3374	0.3297	0.3679	0.315	0.1801	0.3382	0.2959	0.3438	0.3284	0.2702	0.3557	0.2996	0.328	0.3097	0.329
31	0.3221	0.3032	0.1302	0.3584	0.275	0.3143	0.3187	0.2954	0.3292	0.3068	0.2801	0.2881	0.2963	0.2948	0.1336	0.3531	0.2725	0.2911	0.3473	0.3023	0.3611	0.3075	0.2878	0.3226	0.3683	0.3294	0.1891	0.3264	0.3203	0.3444	0.3464	0.3087	0.3737	0.3255	0.3454	0.3473	0.3733	0.3317	0.181	0.3478	0.328	0.3682	0.3493	0.3008	0.3634	0.3334	0.3356	0.3316	0.3311
32	0.3225	0.3127	0.1314	0.3718	0.2982	0.3247	0.3322	0.318	0.3353	0.3288	0.2843	0.2965	0.2997	0.302	0.1351	0.3607	0.2946	0.3094	0.3597	0.327	0.3676	0.3337	0.2901	0.3384	0.3748	0.3415	0.1903	0.3323	0.3399	0.3609	0.3644	0.3325	0.3812	0.3561	0.3517	0.364	0.3763	0.342	0.1812	0.3541	0.3551	0.3899	0.3632	0.3256	0.3761	0.357	0.3436	0.3446	0.3333
33	0.3239	0.3227	0.1323	0.3727	0.3092	0.3317	0.3344	0.3269	0.3433	0.347	0.2832	0.3006	0.3018	0.3109	0.1349	0.3672	0.3013	0.3133	0.3746	0.3383	0.3729	0.3485	0.2947	0.3432	0.3769	0.3452	0.1885	0.3414	0.3494	0.3667	0.3705	0.3479	0.3896	0.3733	0.356	0.3717	0.3824	0.3498	0.1828	0.3589	0.3725	0.3979	0.3704	0.3427	0.3859	0.3764	0.3473	0.3523	0.3355
34	0.328	0.3269	0.131	0.3823	0.3171	0.3398	0.3408	0.3412	0.3446	0.3564	0.2899	0.3043	0.3057	0.3136	0.1347	0.3657	0.3105	0.3203	0.377	0.3495	0.3789	0.3582	0.2976	0.3494	0.3775	0.3474	0.1883	0.3404	0.3553	0.3724	0.3813	0.3575	0.3916	0.3844	0.3614	0.3793	0.3851	0.3553	0.1789	0.3632	0.3811	0.4022	0.3771	0.3495	0.3833	0.3853	0.3484	0.355	0.339
35	0.3265	0.3291	0.132	0.3766	0.3197	0.3407	0.3453	0.3457	0.3434	0.3647	0.2898	0.3071	0.308	0.316	0.1375	0.3655	0.3128	0.3226	0.3811	0.3531	0.3797	0.3624	0.2964	0.3512	0.3828	0.3513	0.187	0.3391	0.3622	0.3764	0.379	0.3648	0.3942	0.3912	0.3611	0.383	0.3822	0.357	0.1804	0.3633	0.3867	0.4025	0.3814	0.3565	0.3886	0.3897	0.3503	0.3628	0.3389
36	0.3279	0.3329	0.131	0.3822	0.324	0.3465	0.347	0.35	0.3483	0.3659	0.2912	0.3111	0.3087	0.3203	0.138	0.3714	0.3217	0.3272	0.3874	0.3571	0.3805	0.3684	0.2981	0.3558	0.3814	0.3543	0.1886	0.3411	0.3702	0.3793	0.3857	0.3673	0.3966	0.3983	0.3638	0.3857	0.3875	0.3578	0.1813	0.3685	0.391	0.4131	0.3845	0.3626	0.3902	0.3952	0.3502	0.3634	0.3351
[truncated: 47 more columns]
