# Supplementary material for: A standard curve based method for relative real time PCR data processing
Source: BMC Bioinformatics. 2005 Mar 21;6:62. doi: 10.1186/1471-2105-6-62 (PMC1274258; doi:10.1186/1471-2105-6-62)
Supplement: Additional File 2 — ZIP file containing VBA macros (PCR1.xls), test data for the above macros (Target1.csv, Target2.csv, Target3.csv, Target4.csv, Target5.csv, Reference1.csv, Reference2.csv) and instruction to the above macros (Instructions.pdf). Unzip file into a separate folder on your PC and follow the instructions. [file 1471-2105-6-62-S2.zip › Target2.csv]

PCR1	A1	A2	A3	A4	A5	A6	A7	A8	A9	A10	A11	A12	B1	B2	B3	B4	B5	B6	B7	B8	B9	B10	B11	B12	C1	C2	C3	C4	C5	C6	C7	C8	C9	C10	C11	C12	D1	D2	D3	D4	D5	D6	D7	D8	D9	D10	D11	D12	E1
	Standard	Standard	Blank	Sample	Sample	Sample	Sample	Sample	Sample	Sample	Sample	Sample	Standard	Standard	Blank	Sample	Sample	Sample	Sample	Sample	Sample	Sample	Sample	Sample	Standard	Standard	Blank	Sample	Sample	Sample	Sample	Sample	Sample	Sample	Sample	Sample	Standard	Standard	Blank	Sample	Sample	Sample	Sample	Sample	Sample	Sample	Sample	Sample	Standard
	50	12.5	W2	F1-2	F3-2	F4-2	F8-2	F9-2	F10-2	F11-2	F13-2	F14-2	50	12.5	W2	F1-2	F3-2	F4-2	F8-2	F9-2	F10-2	F11-2	F13-2	F14-2	50	12.5	W1	F1-2	F3-2	F4-2	F8-2	F9-2	F10-2	F11-2	F13-2	F14-2	50	12.5	W1	F1-2	F3-2	F4-2	F8-2	F9-2	F10-2	F11-2	F13-2	F14-2	100
1	0.1239	0.1054	0.1138	0.1436	0.106	0.1197	0.1281	0.1202	0.1233	0.1228	0.0895	0.1028	0.1165	0.119	0.1173	0.1396	0.1211	0.1192	0.1269	0.1164	0.1109	0.1186	0.1038	0.1032	0.161	0.1664	0.1557	0.1233	0.1478	0.1527	0.127	0.1186	0.1203	0.1274	0.1318	0.1186	0.152	0.1539	0.1576	0.1238	0.136	0.1546	0.1259	0.1119	0.1221	0.1699	0.133	0.1385	0.1398
2	0.1282	0.1062	0.1135	0.143	0.1052	0.1194	0.1281	0.1207	0.123	0.1229	0.0915	0.1024	0.1163	0.1177	0.1152	0.1393	0.1186	0.1191	0.1264	0.1169	0.1111	0.1182	0.1022	0.1041	0.1598	0.1655	0.1551	0.127	0.1474	0.1545	0.1282	0.1165	0.1212	0.1257	0.1306	0.1179	0.1507	0.1535	0.1547	0.126	0.1368	0.1528	0.126	0.1117	0.1218	0.1681	0.1324	0.1396	0.14
3	0.1263	0.1063	0.1132	0.1433	0.1073	0.1207	0.1293	0.1208	0.1225	0.1231	0.09	0.1021	0.1154	0.1174	0.1154	0.1382	0.1197	0.12	0.1269	0.1168	0.1113	0.1166	0.103	0.1017	0.1589	0.1651	0.1537	0.1236	0.1469	0.1518	0.1272	0.1173	0.122	0.1265	0.1296	0.1177	0.1508	0.1531	0.157	0.1237	0.1359	0.1526	0.1263	0.1124	0.1225	0.1633	0.1308	0.1383	0.14
4	0.1254	0.1057	0.1155	0.1442	0.1044	0.1216	0.1275	0.1197	0.1223	0.121	0.091	0.101	0.1165	0.118	0.1163	0.1386	0.1185	0.1198	0.1276	0.1153	0.1116	0.1176	0.1014	0.1027	0.1606	0.1624	0.1552	0.124	0.1455	0.1514	0.1261	0.1159	0.1209	0.1266	0.1316	0.1191	0.1505	0.1518	0.1564	0.1231	0.1358	0.1527	0.1269	0.1105	0.1217	0.163	0.1329	0.1383	0.1412
5	0.1288	0.1068	0.1161	0.142	0.1057	0.1213	0.1292	0.1199	0.1228	0.1223	0.0911	0.1002	0.1168	0.1159	0.1159	0.1373	0.1197	0.1183	0.1268	0.1166	0.1112	0.1177	0.1017	0.1034	0.1591	0.1636	0.1552	0.124	0.1476	0.1506	0.1302	0.1171	0.1218	0.1265	0.132	0.1184	0.1504	0.1517	0.151	0.1246	0.1368	0.1559	0.1266	0.1102	0.1205	0.1625	0.132	0.1373	0.1388
6	0.1248	0.1066	0.1127	0.1446	0.1058	0.1203	0.129	0.1192	0.1241	0.1219	0.0888	0.1024	0.1161	0.1162	0.1141	0.1405	0.1176	0.1183	0.125	0.1143	0.1106	0.1173	0.1039	0.1029	0.1606	0.1611	0.1539	0.1225	0.1459	0.1491	0.1272	0.1181	0.1207	0.1251	0.1306	0.1187	0.1516	0.1517	0.1548	0.1241	0.1348	0.1538	0.1272	0.1103	0.1214	0.1595	0.1328	0.1388	0.1402
7	0.1272	0.1062	0.1136	0.1446	0.1039	0.1214	0.1282	0.1191	0.1207	0.1203	0.0904	0.1019	0.116	0.1175	0.1141	0.137	0.1185	0.1209	0.1276	0.1161	0.1116	0.1163	0.101	0.1022	0.1583	0.1635	0.1537	0.1233	0.1465	0.1504	0.1271	0.1177	0.1213	0.125	0.1312	0.1184	0.1533	0.1502	0.1555	0.1242	0.1338	0.1531	0.1281	0.1101	0.1227	0.161	0.1318	0.1369	0.1398
8	0.1277	0.1055	0.1157	0.1434	0.1056	0.118	0.1281	0.1179	0.1226	0.121	0.0901	0.1018	0.1148	0.1178	0.1143	0.1356	0.1192	0.1206	0.1253	0.1139	0.1107	0.1152	0.1013	0.1012	0.1588	0.1601	0.1545	0.1235	0.145	0.1482	0.1271	0.1167	0.1201	0.1256	0.1304	0.1182	0.1482	0.1502	0.1549	0.1231	0.1333	0.1513	0.128	0.1115	0.1185	0.1608	0.1321	0.1383	0.1388
9	0.1254	0.1071	0.1135	0.1422	0.1049	0.1196	0.126	0.1189	0.122	0.1234	0.0896	0.103	0.1141	0.1175	0.1135	0.139	0.1172	0.119	0.125	0.1156	0.11	0.1161	0.103	0.1015	0.1599	0.1597	0.1517	0.1223	0.1467	0.1485	0.1262	0.1165	0.1207	0.1263	0.1287	0.1164	0.1503	0.1492	0.1545	0.1237	0.1331	0.1529	0.127	0.1101	0.1185	0.1583	0.1314	0.1374	0.1391
10	0.126	0.106	0.1137	0.143	0.1049	0.1215	0.1279	0.1186	0.1229	0.1218	0.0902	0.1003	0.1172	0.1176	0.1134	0.1384	0.1196	0.1192	0.1248	0.1154	0.1106	0.1148	0.1017	0.101	0.1577	0.1599	0.1528	0.1216	0.1457	0.1491	0.1265	0.1159	0.1202	0.1259	0.1304	0.1189	0.1503	0.1493	0.1558	0.1234	0.1344	0.1518	0.1264	0.1099	0.1183	0.1581	0.1322	0.1364	0.1391
11	0.126	0.1046	0.1127	0.1429	0.1054	0.1192	0.1269	0.1187	0.12	0.1214	0.0892	0.0993	0.1166	0.1166	0.1136	0.1372	0.1171	0.1186	0.1248	0.1148	0.1081	0.1151	0.1018	0.103	0.1574	0.1583	0.1545	0.1227	0.1433	0.1475	0.127	0.1147	0.1199	0.1248	0.1299	0.1188	0.1497	0.1486	0.1547	0.1237	0.1323	0.1533	0.1271	0.1095	0.1186	0.1569	0.1311	0.1358	0.1383
12	0.126	0.1055	0.1124	0.1422	0.1038	0.1196	0.1274	0.1201	0.1208	0.1214	0.0891	0.0993	0.1148	0.1156	0.1128	0.1362	0.1171	0.1167	0.1228	0.1151	0.1087	0.1136	0.1012	0.1019	0.1571	0.1584	0.1515	0.1222	0.1451	0.1476	0.1263	0.1166	0.118	0.1247	0.1296	0.1179	0.1509	0.1482	0.1529	0.1226	0.1313	0.1517	0.1242	0.107	0.118	0.1578	0.1292	0.1372	0.1383
13	0.1261	0.1051	0.1126	0.1433	0.1029	0.1201	0.1268	0.1172	0.1205	0.12	0.0896	0.1013	0.1146	0.1161	0.1141	0.1361	0.1157	0.1185	0.1243	0.114	0.1097	0.1155	0.1012	0.1047	0.1563	0.1598	0.1517	0.1215	0.1436	0.1484	0.1271	0.1166	0.1217	0.1246	0.1295	0.1193	0.1502	0.15	0.1545	0.1237	0.1336	0.1517	0.1237	0.1081	0.1171	0.1566	0.1301	0.1371	0.1409
14	0.1264	0.1058	0.1125	0.1426	0.1039	0.1192	0.1278	0.1178	0.1205	0.1207	0.0898	0.0992	0.1131	0.1159	0.1133	0.1346	0.1186	0.1159	0.1263	0.1133	0.1095	0.1136	0.1011	0.1006	0.1566	0.1571	0.1508	0.1224	0.1428	0.1506	0.1266	0.1152	0.1189	0.1253	0.1286	0.117	0.1482	0.1486	0.1537	0.122	0.1318	0.1505	0.125	0.1093	0.1184	0.1568	0.1306	0.137	0.1381
15	0.1269	0.1057	0.1129	0.1441	0.1048	0.1198	0.1284	0.119	0.1212	0.1193	0.0879	0.0996	0.1139	0.1166	0.1146	0.1369	0.1173	0.1179	0.1261	0.1143	0.1111	0.1135	0.1016	0.1017	0.1591	0.1558	0.1505	0.1224	0.1438	0.1485	0.126	0.1147	0.119	0.1242	0.1284	0.1162	0.1496	0.1481	0.1521	0.1224	0.1317	0.1523	0.1223	0.1094	0.1181	0.1561	0.1306	0.1358	0.1382
16	0.1266	0.1064	0.1128	0.1419	0.1046	0.1199	0.1268	0.1192	0.1182	0.118	0.0904	0.1006	0.1142	0.1166	0.115	0.1349	0.1182	0.1165	0.1266	0.1155	0.1103	0.1146	0.1002	0.1006	0.1572	0.1555	0.1509	0.1214	0.1439	0.1476	0.1264	0.1146	0.1193	0.1227	0.1291	0.1159	0.1472	0.1465	0.1531	0.1215	0.1322	0.1533	0.1267	0.1099	0.1184	0.1563	0.129	0.1348	0.1375
17	0.1269	0.1037	0.1122	0.1414	0.1032	0.1174	0.1244	0.1165	0.1205	0.1196	0.0883	0.0996	0.1131	0.1166	0.1135	0.1357	0.1163	0.1152	0.1248	0.1134	0.1088	0.1159	0.101	0.1008	0.1557	0.1564	0.1499	0.1211	0.1427	0.1468	0.1259	0.116	0.1183	0.1226	0.1291	0.117	0.147	0.1481	0.1547	0.1245	0.1328	0.151	0.1241	0.11	0.1175	0.1549	0.1324	0.137	0.1349
18	0.1254	0.104	0.1116	0.1445	0.1034	0.1183	0.1275	0.1183	0.1204	0.1188	0.089	0.0995	0.1133	0.1154	0.1126	0.1368	0.1164	0.1169	0.1229	0.1146	0.1092	0.1138	0.0992	0.099	0.154	0.1552	0.1509	0.1216	0.1445	0.149	0.1258	0.1149	0.1207	0.1245	0.1284	0.1172	0.1488	0.1482	0.1529	0.1227	0.1328	0.1528	0.1257	0.1086	0.1185	0.1563	0.1293	0.1353	0.1355
19	0.1277	0.105	0.1133	0.1422	0.1032	0.1195	0.1263	0.1176	0.1211	0.1214	0.0882	0.0994	0.1147	0.1146	0.1134	0.1373	0.1177	0.1187	0.127	0.115	0.1093	0.1136	0.1008	0.0993	0.1563	0.1574	0.1505	0.1216	0.1431	0.1455	0.1261	0.1149	0.1194	0.1255	0.1291	0.1169	0.1484	0.1485	0.1528	0.1236	0.1321	0.1509	0.1245	0.1076	0.1166	0.1545	0.1293	0.1358	0.1358
20	0.1265	0.1059	0.1135	0.1435	0.1051	0.1194	0.1262	0.1201	0.123	0.1197	0.0901	0.1003	0.1157	0.116	0.1125	0.1384	0.1164	0.1182	0.1253	0.1141	0.1109	0.1147	0.1019	0.1015	0.1564	0.1573	0.1512	0.1227	0.1447	0.1466	0.1266	0.115	0.1194	0.1247	0.128	0.1166	0.1502	0.1484	0.152	0.1232	0.134	0.1509	0.1254	0.1105	0.1194	0.1531	0.1306	0.1352	0.1409
21	0.1281	0.1043	0.1118	0.1428	0.1056	0.1207	0.1265	0.1179	0.1209	0.1209	0.0901	0.1023	0.1177	0.1165	0.113	0.1372	0.1175	0.1167	0.1248	0.1139	0.1104	0.1141	0.1018	0.1028	0.1579	0.1573	0.1499	0.1223	0.1423	0.1464	0.1272	0.1154	0.1213	0.1248	0.1281	0.1181	0.1507	0.1479	0.1528	0.1267	0.1327	0.1533	0.127	0.1083	0.1166	0.1549	0.1321	0.1382	0.1433
22	0.1322	0.1063	0.1116	0.1437	0.1068	0.123	0.1287	0.1201	0.1229	0.1207	0.0923	0.103	0.1205	0.1166	0.1133	0.141	0.1182	0.1187	0.1268	0.1158	0.113	0.1155	0.1048	0.1035	0.1629	0.1555	0.1507	0.1261	0.1422	0.15	0.1302	0.1161	0.1215	0.1264	0.1306	0.1213	0.1552	0.1499	0.1523	0.126	0.1357	0.1558	0.1285	0.11	0.1191	0.1549	0.1324	0.1388	0.1502
23	0.139	0.1092	0.1124	0.1503	0.1088	0.1244	0.1322	0.119	0.1271	0.1225	0.0936	0.1066	0.1271	0.1205	0.1125	0.1455	0.1217	0.122	0.1314	0.1157	0.1187	0.1167	0.1066	0.1043	0.1728	0.1597	0.1493	0.1274	0.1438	0.1538	0.1331	0.1174	0.1261	0.127	0.137	0.1248	0.1627	0.1505	0.1529	0.1312	0.1375	0.1594	0.1359	0.1082	0.1238	0.1529	0.1374	0.141	0.1607
24	0.1498	0.1136	0.113	0.1579	0.1115	0.1303	0.1373	0.1223	0.1334	0.1258	0.0993	0.112	0.1376	0.1228	0.1145	0.1546	0.1229	0.1243	0.1396	0.1153	0.1227	0.12	0.1133	0.1144	0.1839	0.1643	0.1496	0.1355	0.1465	0.1556	0.1404	0.1175	0.1325	0.1307	0.1419	0.1304	0.1757	0.156	0.1539	0.1393	0.1414	0.1664	0.1441	0.1128	0.1324	0.1586	0.1416	0.1456	0.1797
25	0.1639	0.1216	0.1135	0.1702	0.1169	0.1395	0.1489	0.1242	0.1438	0.13	0.1097	0.1203	0.1517	0.1325	0.1127	0.1622	0.1272	0.1357	0.1495	0.121	0.1376	0.1267	0.122	0.1243	0.2025	0.1694	0.1479	0.1477	0.1551	0.1664	0.1563	0.1218	0.1478	0.1366	0.1527	0.1465	0.1918	0.1624	0.1536	0.1525	0.1506	0.1792	0.159	0.1159	0.1422	0.1649	0.1542	0.1551	0.1988
26	0.1797	0.1346	0.1137	0.1895	0.1298	0.1524	0.1639	0.1295	0.1653	0.1429	0.1229	0.1336	0.1655	0.1432	0.1155	0.1798	0.1382	0.1476	0.1666	0.1283	0.1566	0.1364	0.1401	0.1421	0.2172	0.1806	0.1518	0.1625	0.1681	0.1824	0.1728	0.1292	0.1674	0.1482	0.1695	0.162	0.2124	0.1775	0.1534	0.1745	0.1641	0.2001	0.1837	0.1226	0.1586	0.177	0.1693	0.1715	0.2125
27	0.1867	0.1513	0.1138	0.2079	0.1471	0.1693	0.1842	0.1409	0.1851	0.1591	0.1393	0.1492	0.1736	0.16	0.1155	0.1992	0.1517	0.1616	0.189	0.1375	0.1789	0.1546	0.159	0.1607	0.2318	0.1944	0.1529	0.1792	0.1795	0.2001	0.2003	0.1425	0.192	0.1693	0.1897	0.1892	0.2259	0.193	0.1559	0.1923	0.185	0.2245	0.2096	0.1364	0.1817	0.1895	0.1918	0.191	0.2184
28	0.1924	0.1697	0.118	0.2237	0.1663	0.1849	0.2037	0.1587	0.2086	0.1785	0.1527	0.1666	0.1788	0.1746	0.118	0.2158	0.1713	0.18	0.2132	0.1546	0.1986	0.1744	0.174	0.1813	0.237	0.2108	0.1529	0.1924	0.1994	0.2178	0.2215	0.1596	0.2157	0.1913	0.2069	0.21	0.2329	0.2091	0.1603	0.2068	0.2105	0.2465	0.2339	0.1543	0.2017	0.2089	0.2114	0.2052	0.2262
29	0.1967	0.1813	0.1217	0.2358	0.1792	0.1964	0.2163	0.1804	0.2206	0.1995	0.163	0.1755	0.1824	0.1867	0.1221	0.2248	0.1828	0.1911	0.2292	0.1794	0.2132	0.1939	0.1885	0.1948	0.2431	0.2246	0.1593	0.2017	0.2135	0.2276	0.236	0.1864	0.2301	0.2161	0.2195	0.2244	0.2368	0.2276	0.1656	0.2179	0.2273	0.2597	0.2485	0.1784	0.2139	0.2276	0.2261	0.2195	0.2313
30	0.2017	0.1898	0.1277	0.2407	0.1853	0.2031	0.2249	0.2039	0.2259	0.2111	0.1699	0.1782	0.1872	0.195	0.1292	0.2318	0.1925	0.1946	0.2378	0.2043	0.2203	0.2072	0.1903	0.1993	0.2489	0.2269	0.1645	0.2064	0.2236	0.2324	0.2411	0.2097	0.2359	0.2312	0.224	0.2339	0.2411	0.2333	0.1736	0.2229	0.2382	0.2696	0.2555	0.2041	0.2244	0.24	0.2314	0.2263	0.2391
31	0.2045	0.1933	0.1388	0.243	0.1933	0.2059	0.2301	0.2209	0.2314	0.2216	0.1661	0.1835	0.1885	0.1994	0.1406	0.2335	0.1983	0.2005	0.2411	0.2222	0.228	0.2161	0.1952	0.2022	0.2544	0.23	0.174	0.2071	0.2301	0.2395	0.2537	0.228	0.2458	0.238	0.2309	0.2372	0.2459	0.2373	0.1862	0.2287	0.2487	0.2791	0.2653	0.2202	0.2282	0.2466	0.2342	0.2268	0.2401
32	0.2085	0.196	0.1537	0.2462	0.1992	0.2113	0.2347	0.2283	0.2384	0.2234	0.1738	0.1863	0.1908	0.2045	0.1541	0.2398	0.204	0.206	0.2536	0.2313	0.2313	0.2192	0.2014	0.2078	0.2558	0.2369	0.1889	0.2104	0.2333	0.2459	0.2593	0.2407	0.2512	0.2461	0.2332	0.2405	0.2477	0.2394	0.1986	0.2333	0.2544	0.2845	0.271	0.2293	0.2336	0.2516	0.2404	0.2322	0.2427
33	0.2091	0.2001	0.1669	0.2504	0.2025	0.2197	0.2396	0.2373	0.2416	0.2304	0.1766	0.1884	0.1942	0.2043	0.1696	0.2427	0.2068	0.2109	0.2554	0.2394	0.2343	0.2246	0.2028	0.2123	0.2597	0.2383	0.2038	0.2144	0.2384	0.2485	0.2608	0.2458	0.2563	0.2502	0.2375	0.2449	0.251	0.2472	0.2151	0.2385	0.2602	0.2877	0.2806	0.2363	0.2405	0.2537	0.2449	0.2345	0.246
34	0.2102	0.2032	0.1767	0.2524	0.2062	0.2233	0.2432	0.2402	0.2458	0.2345	0.178	0.1931	0.1977	0.2069	0.1814	0.2432	0.2099	0.2087	0.2587	0.2473	0.2392	0.2286	0.2065	0.2158	0.2621	0.2433	0.2168	0.2175	0.2427	0.2529	0.2664	0.2522	0.2592	0.2553	0.2399	0.2485	0.2529	0.246	0.2236	0.2399	0.2637	0.2909	0.2829	0.2406	0.2428	0.2587	0.2468	0.2386	0.2472
35	0.2108	0.202	0.1832	0.2557	0.2099	0.2223	0.2476	0.246	0.2502	0.2364	0.1808	0.1933	0.197	0.2084	0.1877	0.2476	0.2125	0.2138	0.263	0.2512	0.244	0.2343	0.2109	0.2198	0.2586	0.2431	0.2249	0.218	0.2428	0.2537	0.269	0.2564	0.2665	0.2595	0.2416	0.2549	0.2566	0.2488	0.2282	0.2411	0.2668	0.295	0.2862	0.2465	0.2463	0.2625	0.2499	0.2417	0.252
36	0.2136	0.2066	0.1875	0.2596	0.2116	0.2279	0.2477	0.2539	0.2517	0.2362	0.182	0.1964	0.1992	0.2112	0.1924	0.2477	0.2142	0.2134	0.266	0.2528	0.2485	0.2356	0.2108	0.2191	0.2628	0.2433	0.227	0.2172	0.2489	0.2556	0.2756	0.2592	0.2667	0.2614	0.2464	0.2571	0.2555	0.2539	0.2304	0.2434	0.2712	0.2993	0.2905	0.2528	0.2496	0.2642	0.2475	0.2458	0.251
37	0.2177	0.2106	0.1892	0.2594	0.2162	0.225	0.2519	0.2559	0.2558	0.2405	0.1846	0.2004	0.1989	0.2146	0.1949	0.2511	0.2172	0.2175	0.2687	0.2562	0.2474	0.2364	0.2134	0.2213	0.2624	0.2496	0.2298	0.2215	0.2491	0.2552	0.2743	0.2662	0.2689	0.2647	0.2465	0.2578	0.2561	0.2539	0.2336	0.248	0.272	0.3015	0.2914	0.2564	0.2501	0.2647	0.2521	0.2462	0.2515
38	0.2153	0.2088	0.1915	0.2619	0.2135	0.2285	0.2511	0.2563	0.2549	0.242	0.185	0.2005	0.2011	0.216	0.1944	0.2512	0.2162	0.216	0.2675	0.26	0.2503	0.2385	0.2158	0.2268	0.2647	0.2497	0.2335	0.2234	0.2471	0.2574	0.2767	0.2701	0.2709	0.2678	0.2487	0.2614	0.2578	0.2555	0.2399	0.2474	0.2733	0.2995	0.2944	0.2595	0.2529	0.2642	0.2556	0.2442	0.2541
39	0.2155	0.2109	0.195	0.2646	0.2125	0.2298	0.2536	0.2588	0.254	0.2436	0.1864	0.1996	0.2023	0.2146	0.1985	0.251	0.2188	0.2178	0.2715	0.2638	0.2499	0.2443	0.2173	0.2279	0.2681	0.2497	0.2356	0.2256	0.2493	0.2593	0.28	0.2732	0.2733	0.272	0.2529	0.2628	0.2621	0.2581	0.2414	0.2509	0.276	0.3045	0.2972	0.2617	0.2549	0.2725	0.2535	0.2485	0.256
40	0.217	0.212	0.1954	0.2678	0.2157	0.2325	0.2524	0.2613	0.2578	0.2467	0.189	0.2038	0.2026	0.215	0.2013	0.257	0.2166	0.2175	0.2753	0.2647	0.2515	0.2413	0.2168	0.2258	0.2676	0.2513	0.2378	0.2272	0.25	0.2625	0.2744	0.2735	0.2721	0.2737	0.2504	0.2656	0.2636	0.2569	0.2431	0.2483	0.2787	0.3055	0.2941	0.2652	0.2569	0.2708	0.2581	0.2486	0.2604
41	0.2193	0.2129	0.1978	0.2669	0.2142	0.2314	0.2539	0.262	0.2589	0.2474	0.1869	0.2019	0.2004	0.2152	0.2001	0.255	0.2199	0.2217	0.272	0.2652	0.253	0.2467	0.22	0.2255	0.2682	0.2493	0.2387	0.2262	0.2508	0.2627	0.2804	0.2772	0.2746	0.2713	0.2506	0.2638	0.2619	0.2552	0.247	0.2498	0.2775	0.3043	0.2988	0.2652	0.2573	0.2717	0.2561	0.2489	0.2561
[truncated: 47 more columns]
