# Supplementary material for: A standard curve based method for relative real time PCR data processing
Source: BMC Bioinformatics. 2005 Mar 21;6:62. doi: 10.1186/1471-2105-6-62 (PMC1274258; doi:10.1186/1471-2105-6-62)
Supplement: Additional File 2 — ZIP file containing VBA macros (PCR1.xls), test data for the above macros (Target1.csv, Target2.csv, Target3.csv, Target4.csv, Target5.csv, Reference1.csv, Reference2.csv) and instruction to the above macros (Instructions.pdf). Unzip file into a separate folder on your PC and follow the instructions. [file 1471-2105-6-62-S2.zip › Target3.csv]

PCR1	A1	A2	A3	A4	A5	A6	A7	A8	A9	A10	A11	A12	B1	B2	B3	B4	B5	B6	B7	B8	B9	B10	B11	B12	C1	C2	C3	C4	C5	C6	C7	C8	C9	C10	C11	C12	D1	D2	D3	D4	D5	D6	D7	D8	D9	D10	D11	D12	E1
	Standard	Standard	Blank	Sample	Sample	Sample	Sample	Sample	Sample	Sample	Sample	Sample	Standard	Standard	Blank	Sample	Sample	Sample	Sample	Sample	Sample	Sample	Sample	Sample	Standard	Standard	Blank	Sample	Sample	Sample	Sample	Sample	Sample	Sample	Sample	Sample	Standard	Standard	Blank	Sample	Sample	Sample	Sample	Sample	Sample	Sample	Sample	Sample	Standard
	50	12.5	W2	F1-2	F3-2	F4-2	F8-2	F9-2	F10-2	F11-2	F13-2	F14-2	50	12.5	W2	F1-2	F3-2	F4-2	F8-2	F9-2	F10-2	F11-2	F13-2	F14-2	50	12.5	W1	F1-2	F3-2	F4-2	F8-2	F9-2	F10-2	F11-2	F13-2	F14-2	50	12.5	W1	F1-2	F3-2	F4-2	F8-2	F9-2	F10-2	F11-2	F13-2	F14-2	100
1	0.1385	0.1252	0.1321	0.1665	0.1251	0.1396	0.1453	0.1298	0.1301	0.1399	0.1068	0.1175	0.1247	0.1346	0.138	0.1631	0.135	0.1373	0.1427	0.1244	0.129	0.1295	0.1172	0.1209	0.1673	0.201	0.1965	0.1456	0.1489	0.1715	0.1417	0.1349	0.1371	0.139	0.1511	0.1376	0.1748	0.1792	0.1794	0.1523	0.1524	0.1759	0.1452	0.1237	0.1278	0.1789	0.1418	0.1518	0.1428
2	0.1388	0.1245	0.1331	0.1666	0.1255	0.1399	0.1452	0.1307	0.1316	0.1396	0.1058	0.1193	0.1265	0.1325	0.137	0.1646	0.1347	0.1369	0.1423	0.1273	0.1287	0.1288	0.1165	0.1198	0.1694	0.1978	0.1944	0.1432	0.1471	0.1738	0.1414	0.1373	0.1391	0.1384	0.1512	0.1364	0.1732	0.1805	0.1806	0.153	0.1528	0.1796	0.1456	0.1241	0.1267	0.1753	0.1426	0.1524	0.1421
3	0.1388	0.124	0.1335	0.1641	0.1275	0.1415	0.1435	0.1303	0.1322	0.1393	0.1058	0.1177	0.1259	0.1321	0.1368	0.1631	0.1354	0.1386	0.1427	0.1264	0.1274	0.1264	0.1179	0.1195	0.1669	0.1941	0.1922	0.1454	0.1462	0.1732	0.1417	0.135	0.1369	0.1396	0.1494	0.1366	0.1718	0.1777	0.1803	0.1516	0.1519	0.1804	0.1473	0.1227	0.1252	0.1734	0.1425	0.1513	0.1414
4	0.1369	0.1254	0.1337	0.1659	0.1251	0.1396	0.1466	0.1305	0.132	0.1395	0.1061	0.1179	0.1251	0.1309	0.1367	0.163	0.1348	0.1382	0.141	0.1234	0.1276	0.1263	0.1198	0.12	0.1675	0.1942	0.19	0.1429	0.147	0.1726	0.1408	0.133	0.1366	0.1382	0.152	0.1372	0.1723	0.178	0.1794	0.1529	0.1536	0.1778	0.1464	0.1225	0.126	0.1715	0.1422	0.1529	0.1412
5	0.1394	0.124	0.132	0.1642	0.1251	0.1411	0.144	0.1282	0.1306	0.1403	0.107	0.1186	0.1258	0.1333	0.1369	0.1608	0.1333	0.1365	0.1388	0.1251	0.1276	0.1276	0.1175	0.1187	0.168	0.1942	0.1923	0.1441	0.1469	0.172	0.1429	0.1328	0.1357	0.1401	0.1516	0.1363	0.1736	0.1804	0.1797	0.1523	0.1505	0.1796	0.1449	0.1246	0.1255	0.1702	0.1408	0.1546	0.1416
6	0.1382	0.1213	0.1319	0.1672	0.1247	0.1419	0.1443	0.1294	0.1291	0.1392	0.1072	0.1176	0.1244	0.1305	0.136	0.1645	0.1351	0.1366	0.1445	0.1245	0.1282	0.1279	0.1173	0.12	0.1673	0.1916	0.1905	0.1422	0.1464	0.1739	0.1415	0.1325	0.1368	0.1414	0.1514	0.1359	0.1721	0.1786	0.1797	0.1518	0.1504	0.1797	0.1484	0.1232	0.1257	0.1704	0.1434	0.1514	0.1405
7	0.1375	0.1256	0.1325	0.1655	0.1251	0.139	0.145	0.1298	0.1299	0.1383	0.1072	0.1185	0.1266	0.133	0.1366	0.163	0.1341	0.1353	0.1423	0.1252	0.1272	0.1264	0.1188	0.119	0.1692	0.1919	0.1901	0.1442	0.1457	0.1718	0.1425	0.1334	0.1365	0.1375	0.1506	0.1361	0.1723	0.1774	0.1792	0.15	0.1516	0.1781	0.1465	0.1236	0.1261	0.1702	0.142	0.1532	0.1414
8	0.1376	0.1237	0.1336	0.167	0.1242	0.1388	0.1447	0.1283	0.1281	0.1375	0.1066	0.1177	0.1245	0.1329	0.1377	0.1621	0.1337	0.1364	0.1414	0.1246	0.1274	0.1258	0.1169	0.1187	0.1685	0.1884	0.1897	0.1442	0.1476	0.1704	0.1407	0.1327	0.1359	0.1379	0.15	0.1358	0.1716	0.1762	0.1799	0.1514	0.1512	0.1775	0.1444	0.1227	0.1256	0.1688	0.1424	0.1522	0.1422
9	0.1373	0.1227	0.1327	0.1635	0.1275	0.1366	0.145	0.1306	0.1286	0.1391	0.1054	0.1178	0.124	0.1329	0.1348	0.1617	0.1351	0.1374	0.1415	0.1242	0.1283	0.127	0.1177	0.1189	0.1675	0.1889	0.1896	0.1435	0.1468	0.1707	0.1399	0.134	0.1367	0.1375	0.1499	0.1365	0.1716	0.1754	0.178	0.1509	0.1535	0.1754	0.1477	0.125	0.1255	0.1688	0.1411	0.1507	0.1403
10	0.138	0.1243	0.1322	0.1652	0.1242	0.1395	0.1418	0.1317	0.1294	0.1378	0.1065	0.118	0.1253	0.1315	0.1364	0.1601	0.133	0.1352	0.1403	0.1233	0.1261	0.124	0.1176	0.1184	0.169	0.1889	0.1892	0.1404	0.1466	0.1699	0.1406	0.1338	0.1352	0.1382	0.1511	0.1342	0.1738	0.1774	0.1795	0.1514	0.1514	0.1746	0.1466	0.1261	0.1246	0.1668	0.1412	0.1507	0.1406
11	0.1376	0.1217	0.1326	0.166	0.124	0.1386	0.1442	0.1301	0.1294	0.1366	0.1045	0.1176	0.1242	0.1308	0.136	0.1598	0.1341	0.1353	0.1418	0.125	0.126	0.1261	0.1175	0.1172	0.1669	0.1901	0.1865	0.1419	0.1446	0.1722	0.1405	0.1319	0.1366	0.1386	0.1493	0.1362	0.1715	0.1768	0.1785	0.1516	0.1508	0.178	0.1451	0.1252	0.1271	0.1676	0.1384	0.1499	0.14
12	0.1365	0.1236	0.1325	0.1637	0.1261	0.1389	0.1426	0.1266	0.1284	0.1384	0.1048	0.1184	0.1248	0.1319	0.1341	0.1597	0.1336	0.1355	0.1414	0.1236	0.1254	0.1249	0.1161	0.1188	0.1686	0.1888	0.1858	0.1429	0.1451	0.1698	0.1397	0.1342	0.1352	0.1361	0.1493	0.1348	0.1715	0.1755	0.178	0.1506	0.1509	0.1761	0.143	0.124	0.1256	0.165	0.1413	0.1526	0.141
13	0.1384	0.1214	0.1339	0.164	0.125	0.139	0.1416	0.1285	0.1287	0.138	0.105	0.118	0.1257	0.1306	0.1365	0.1615	0.133	0.1369	0.1395	0.1218	0.1271	0.1271	0.1182	0.1186	0.1684	0.1891	0.1868	0.1443	0.1464	0.1722	0.1426	0.1323	0.1366	0.1379	0.1471	0.1343	0.1707	0.1759	0.1763	0.152	0.149	0.177	0.1442	0.1259	0.1247	0.1653	0.1411	0.1521	0.1393
14	0.1376	0.1237	0.1331	0.165	0.1241	0.1376	0.1435	0.1265	0.1288	0.1361	0.1048	0.1195	0.1251	0.1306	0.1332	0.1611	0.133	0.1358	0.141	0.1242	0.1255	0.1251	0.116	0.1176	0.166	0.1854	0.1861	0.1414	0.1461	0.1705	0.1414	0.1324	0.1363	0.1368	0.148	0.1318	0.1724	0.1764	0.1773	0.1512	0.152	0.1756	0.1459	0.1227	0.1262	0.1658	0.1408	0.1487	0.141
15	0.1393	0.1214	0.1314	0.1644	0.1252	0.1379	0.1441	0.1284	0.1296	0.1364	0.1052	0.1155	0.1245	0.1321	0.1364	0.1595	0.133	0.1355	0.1422	0.1247	0.1278	0.125	0.1166	0.1181	0.1664	0.1862	0.1858	0.1429	0.1471	0.1694	0.1412	0.1327	0.1348	0.1359	0.1484	0.1328	0.1703	0.1765	0.1765	0.1527	0.1508	0.1757	0.1438	0.1239	0.1272	0.1655	0.1389	0.1492	0.1393
16	0.1374	0.1218	0.1319	0.1617	0.1231	0.137	0.1417	0.1269	0.1288	0.1368	0.1033	0.1166	0.1236	0.1298	0.1355	0.1614	0.1334	0.1355	0.1395	0.1228	0.1272	0.1253	0.1178	0.1184	0.1645	0.1853	0.1865	0.1421	0.146	0.1697	0.14	0.1338	0.1348	0.1387	0.1479	0.1348	0.1741	0.1737	0.1782	0.1509	0.1498	0.1769	0.1448	0.122	0.1256	0.1626	0.1426	0.1508	0.1413
17	0.1386	0.1238	0.1312	0.1612	0.1228	0.1402	0.1429	0.1278	0.1277	0.1356	0.107	0.1177	0.1231	0.1308	0.1351	0.1601	0.1329	0.1346	0.1397	0.1231	0.1252	0.1259	0.1152	0.1195	0.1645	0.1863	0.1838	0.143	0.1454	0.17	0.1399	0.1333	0.1348	0.1357	0.1475	0.1345	0.169	0.1755	0.177	0.1506	0.1511	0.1744	0.1467	0.123	0.1255	0.1636	0.1416	0.1492	0.1396
18	0.1373	0.122	0.1335	0.1623	0.1231	0.1385	0.1437	0.1289	0.1292	0.1372	0.1038	0.118	0.1242	0.1307	0.135	0.1585	0.1317	0.137	0.1409	0.1226	0.1258	0.1243	0.1175	0.1185	0.1652	0.1848	0.1863	0.1421	0.1463	0.1717	0.1412	0.1326	0.1342	0.1372	0.1481	0.1335	0.1712	0.1758	0.1781	0.1509	0.1489	0.1764	0.1455	0.1223	0.1243	0.1641	0.14	0.151	0.1419
19	0.138	0.1198	0.1321	0.1633	0.1227	0.1394	0.1414	0.13	0.1281	0.137	0.1064	0.1177	0.1228	0.1309	0.1342	0.1624	0.1337	0.1352	0.1409	0.1226	0.1251	0.1248	0.117	0.1175	0.1648	0.1848	0.1847	0.1421	0.1471	0.1698	0.1386	0.1337	0.1354	0.1376	0.1484	0.1336	0.1744	0.1737	0.1779	0.1495	0.1467	0.1719	0.1405	0.1246	0.1263	0.1614	0.1428	0.1502	0.1408
20	0.1383	0.1209	0.133	0.1653	0.1266	0.1405	0.1431	0.1271	0.1295	0.1377	0.1071	0.1167	0.1263	0.1325	0.1345	0.1616	0.1323	0.1364	0.1422	0.1235	0.1276	0.1266	0.1191	0.1177	0.168	0.1864	0.1849	0.1426	0.1435	0.1709	0.1422	0.1326	0.1347	0.1376	0.1505	0.1341	0.1734	0.1741	0.1766	0.1514	0.1461	0.1742	0.144	0.1232	0.1234	0.1625	0.1403	0.15	0.1415
21	0.1401	0.1224	0.1322	0.1633	0.1241	0.1429	0.1418	0.1278	0.1294	0.1379	0.109	0.1181	0.1244	0.1293	0.136	0.1616	0.1337	0.1382	0.1399	0.1235	0.1288	0.1254	0.1217	0.1189	0.1674	0.1856	0.1838	0.1422	0.1461	0.1716	0.1405	0.1324	0.136	0.1391	0.1529	0.1357	0.1767	0.1762	0.176	0.15	0.1485	0.1779	0.1414	0.1249	0.1246	0.1658	0.1442	0.1514	0.1464
22	0.1397	0.1223	0.1314	0.1648	0.1255	0.1463	0.1439	0.1271	0.1301	0.1406	0.1105	0.1181	0.1274	0.1325	0.1319	0.1612	0.136	0.144	0.1441	0.125	0.1271	0.1277	0.1235	0.1211	0.1709	0.1864	0.1822	0.1445	0.1464	0.1769	0.1439	0.1336	0.1369	0.1415	0.1569	0.1366	0.1759	0.1754	0.1777	0.1511	0.1514	0.1819	0.1449	0.1237	0.1273	0.166	0.1493	0.1517	0.15
23	0.1477	0.1257	0.1307	0.1667	0.1271	0.1527	0.1485	0.1322	0.1327	0.1422	0.117	0.123	0.1304	0.1325	0.1336	0.161	0.1364	0.1492	0.1451	0.1253	0.1298	0.1314	0.1316	0.1249	0.1755	0.1855	0.1827	0.1452	0.1477	0.1818	0.1441	0.1356	0.1408	0.1451	0.1627	0.1417	0.1832	0.1765	0.1774	0.1563	0.1527	0.191	0.1466	0.1261	0.1303	0.1685	0.1533	0.1567	0.1551
24	0.1547	0.1264	0.1306	0.1732	0.131	0.161	0.1514	0.1339	0.1361	0.1465	0.125	0.127	0.1376	0.1347	0.1333	0.1675	0.1392	0.1569	0.1528	0.1273	0.1361	0.1393	0.138	0.1306	0.1812	0.187	0.1831	0.1484	0.1515	0.1909	0.1526	0.1374	0.1431	0.1534	0.1729	0.1459	0.1927	0.1786	0.1759	0.1585	0.1554	0.2029	0.1558	0.1275	0.1332	0.1737	0.1655	0.1632	0.165
25	0.162	0.1317	0.1311	0.1776	0.1361	0.1708	0.1605	0.1378	0.1432	0.1578	0.1321	0.135	0.1439	0.14	0.1322	0.1757	0.145	0.1671	0.1618	0.1328	0.1424	0.1447	0.1503	0.1372	0.1894	0.1925	0.1833	0.1562	0.1581	0.1992	0.1627	0.1429	0.1511	0.1612	0.1837	0.1557	0.1976	0.1838	0.1758	0.1671	0.1644	0.2144	0.1656	0.1353	0.14	0.1793	0.1772	0.1681	0.174
26	0.171	0.1366	0.1317	0.1869	0.1445	0.1777	0.1705	0.1443	0.1498	0.1647	0.1401	0.1425	0.1509	0.1455	0.1326	0.1838	0.1536	0.1723	0.1705	0.1411	0.1508	0.1581	0.1564	0.1501	0.2005	0.1998	0.1829	0.1618	0.1646	0.2077	0.1727	0.1536	0.1613	0.1743	0.1915	0.1692	0.2076	0.1905	0.1802	0.1744	0.1756	0.223	0.1782	0.1425	0.1503	0.1897	0.1834	0.1794	0.1817
27	0.1744	0.1477	0.1315	0.198	0.1525	0.1862	0.1763	0.1547	0.1633	0.1759	0.1462	0.1507	0.1553	0.1551	0.1352	0.1932	0.1623	0.1794	0.1855	0.1522	0.1655	0.1687	0.1594	0.1583	0.2041	0.2076	0.1805	0.1729	0.1757	0.213	0.185	0.1635	0.1754	0.1841	0.1991	0.1802	0.2145	0.2023	0.1776	0.1858	0.1878	0.2315	0.1906	0.1546	0.1626	0.2002	0.1891	0.1889	0.1848
28	0.18	0.1578	0.1323	0.2049	0.1633	0.1847	0.1863	0.1667	0.1703	0.1833	0.1471	0.1583	0.1575	0.1619	0.1338	0.2005	0.1683	0.1804	0.1949	0.1629	0.1767	0.1745	0.1632	0.1646	0.2093	0.2125	0.1813	0.1769	0.1849	0.2186	0.1958	0.1765	0.1886	0.1944	0.2012	0.1892	0.2165	0.2098	0.1768	0.1927	0.1939	0.2345	0.2021	0.1645	0.1727	0.2065	0.1959	0.1963	0.1874
29	0.1812	0.165	0.1302	0.2124	0.1676	0.1904	0.1905	0.1733	0.1796	0.1897	0.15	0.1593	0.1615	0.1662	0.1342	0.2064	0.172	0.1822	0.1991	0.1704	0.1837	0.1806	0.1669	0.1693	0.2124	0.218	0.1811	0.1832	0.1872	0.2175	0.2008	0.1847	0.1979	0.1982	0.2042	0.1934	0.2205	0.2146	0.1768	0.2012	0.199	0.2395	0.2095	0.1738	0.183	0.21	0.1968	0.1997	0.1919
30	0.1835	0.1654	0.1307	0.2168	0.174	0.1934	0.1943	0.176	0.183	0.1928	0.1527	0.1627	0.1619	0.1714	0.1343	0.2093	0.1747	0.1843	0.202	0.1793	0.189	0.1848	0.1681	0.1719	0.2141	0.2231	0.183	0.1875	0.19	0.2219	0.204	0.1902	0.2021	0.2042	0.2051	0.1969	0.2194	0.2175	0.1755	0.2045	0.2005	0.2389	0.2117	0.1809	0.1874	0.2112	0.1969	0.2014	0.1921
31	0.1813	0.1679	0.1312	0.2188	0.1741	0.1917	0.1982	0.1798	0.1856	0.1946	0.1514	0.1646	0.1634	0.1728	0.1342	0.2138	0.1762	0.1851	0.2067	0.1797	0.1921	0.1858	0.1702	0.1774	0.2157	0.2231	0.1796	0.1887	0.1898	0.2198	0.2074	0.1952	0.2031	0.2033	0.2077	0.1985	0.2223	0.2201	0.1768	0.2058	0.2065	0.2403	0.2143	0.1823	0.1902	0.2155	0.198	0.205	0.1914
32	0.1823	0.1691	0.1327	0.2202	0.1757	0.1943	0.1977	0.1849	0.1877	0.1969	0.1548	0.1697	0.1626	0.1755	0.135	0.2158	0.1778	0.1866	0.2064	0.184	0.1946	0.1892	0.1719	0.1776	0.2132	0.223	0.1806	0.1909	0.1922	0.2223	0.2105	0.1958	0.2063	0.2061	0.2074	0.2029	0.2246	0.2204	0.1775	0.2093	0.2081	0.243	0.2189	0.1871	0.1908	0.2181	0.199	0.2041	0.1934
33	0.1864	0.1723	0.1295	0.2229	0.1779	0.1943	0.1983	0.1867	0.1905	0.1983	0.153	0.1681	0.1653	0.1779	0.1343	0.217	0.1798	0.1867	0.2091	0.1876	0.1979	0.1893	0.1726	0.177	0.2137	0.2243	0.1821	0.193	0.1956	0.2227	0.2111	0.2013	0.207	0.2078	0.2064	0.2021	0.2225	0.2225	0.1768	0.2123	0.211	0.2451	0.2175	0.1886	0.1955	0.2175	0.1995	0.2074	0.195
34	0.1874	0.1735	0.1313	0.223	0.1782	0.1967	0.2006	0.1871	0.1933	0.1963	0.1542	0.1665	0.1633	0.1769	0.1327	0.2171	0.1824	0.1898	0.2118	0.188	0.1989	0.1886	0.1708	0.178	0.2173	0.2278	0.1811	0.1929	0.1977	0.2245	0.2136	0.2017	0.2098	0.2106	0.2069	0.2014	0.2249	0.2225	0.1789	0.2135	0.2105	0.2458	0.2236	0.1891	0.1952	0.2177	0.2022	0.2081	0.1974
35	0.1876	0.1764	0.1297	0.2264	0.1781	0.1993	0.2034	0.1893	0.1915	0.1968	0.1543	0.1691	0.1652	0.1782	0.1333	0.2192	0.1816	0.1888	0.2133	0.188	0.1992	0.1923	0.1722	0.1816	0.2167	0.2284	0.1788	0.1932	0.1962	0.2238	0.2128	0.2049	0.2101	0.2101	0.2086	0.2066	0.2275	0.2255	0.1758	0.2143	0.2105	0.2444	0.2216	0.1915	0.196	0.2192	0.202	0.2091	0.1973
36	0.1863	0.1737	0.1318	0.2242	0.1792	0.1978	0.2034	0.1882	0.1923	0.2021	0.1566	0.171	0.1658	0.1795	0.134	0.22	0.1831	0.1901	0.216	0.1893	0.2006	0.1914	0.1741	0.1814	0.2182	0.2276	0.1802	0.1937	0.1978	0.2248	0.2165	0.2032	0.2139	0.2143	0.2098	0.2063	0.2245	0.2243	0.1788	0.2137	0.2112	0.248	0.2257	0.1911	0.1978	0.2189	0.2025	0.2104	0.1931
37	0.1871	0.177	0.1314	0.227	0.1817	0.1986	0.2064	0.19	0.1948	0.1985	0.1558	0.1718	0.1656	0.1775	0.1349	0.2219	0.1858	0.1888	0.2153	0.1907	0.2035	0.1913	0.1707	0.1826	0.2159	0.2293	0.1812	0.1957	0.1976	0.2263	0.2162	0.2055	0.2155	0.2124	0.2121	0.205	0.2267	0.2249	0.1771	0.2143	0.2153	0.2498	0.2241	0.1916	0.1997	0.219	0.2021	0.2083	0.1978
38	0.1894	0.1761	0.1333	0.2281	0.1816	0.1986	0.2062	0.1921	0.1947	0.2018	0.1576	0.1686	0.1675	0.18	0.1341	0.2199	0.1848	0.1899	0.2153	0.1918	0.201	0.1929	0.1735	0.181	0.2196	0.2261	0.1785	0.1933	0.1999	0.2263	0.2195	0.2068	0.2143	0.2137	0.2127	0.2065	0.2264	0.2269	0.1768	0.2167	0.2125	0.2501	0.2255	0.1925	0.2014	0.2221	0.2028	0.2105	0.1964
39	0.1874	0.1744	0.1295	0.2275	0.1821	0.2014	0.2048	0.1907	0.1956	0.202	0.1544	0.1711	0.1658	0.1789	0.1336	0.2212	0.1855	0.1904	0.2159	0.1914	0.203	0.1939	0.1739	0.1847	0.2174	0.2279	0.1792	0.1958	0.1969	0.2245	0.2179	0.2043	0.2148	0.2134	0.2105	0.2078	0.2301	0.2286	0.1757	0.2159	0.2143	0.2495	0.2219	0.1939	0.2016	0.2202	0.2039	0.2092	0.193
40	0.1888	0.1778	0.1302	0.2284	0.1813	0.198	0.2034	0.1911	0.1952	0.2024	0.1566	0.1712	0.1685	0.1798	0.1342	0.2228	0.1841	0.1907	0.2177	0.1898	0.2018	0.1949	0.1761	0.1861	0.2204	0.2283	0.1821	0.1981	0.1998	0.2225	0.2169	0.206	0.2157	0.2152	0.2096	0.2072	0.2291	0.2274	0.1779	0.217	0.2146	0.2479	0.2234	0.1965	0.2022	0.2214	0.2059	0.2094	0.1991
41	0.1897	0.1761	0.1309	0.226	0.186	0.1982	0.2053	0.1932	0.1969	0.1994	0.1555	0.1698	0.1666	0.1793	0.1342	0.2207	0.1877	0.1918	0.2186	0.1932	0.2048	0.1933	0.1744	0.183	0.2199	0.2276	0.1799	0.1977	0.202	0.2292	0.2177	0.21	0.2153	0.2138	0.2119	0.2089	0.2275	0.2258	0.1802	0.2139	0.215	0.2518	0.2272	0.1945	0.203	0.2201	0.2046	0.2104	0.1975
[truncated: 47 more columns]
