# Supplementary material for: A standard curve based method for relative real time PCR data processing
Source: BMC Bioinformatics. 2005 Mar 21;6:62. doi: 10.1186/1471-2105-6-62 (PMC1274258; doi:10.1186/1471-2105-6-62)
Supplement: Additional File 2 — ZIP file containing VBA macros (PCR1.xls), test data for the above macros (Target1.csv, Target2.csv, Target3.csv, Target4.csv, Target5.csv, Reference1.csv, Reference2.csv) and instruction to the above macros (Instructions.pdf). Unzip file into a separate folder on your PC and follow the instructions. [file 1471-2105-6-62-S2.zip › Target4.csv]

PCR1	A1	A2	A3	A4	A5	A6	A7	A8	A9	A10	A11	A12	B1	B2	B3	B4	B5	B6	B7	B8	B9	B10	B11	B12	C1	C2	C3	C4	C5	C6	C7	C8	C9	C10	C11	C12	D1	D2	D3	D4	D5	D6	D7	D8	D9	D10	D11	D12	E1
	Standard	Standard	Blank	Sample	Sample	Sample	Sample	Sample	Sample	Sample	Sample	Sample	Standard	Standard	Blank	Sample	Sample	Sample	Sample	Sample	Sample	Sample	Sample	Sample	Standard	Standard	Blank	Sample	Sample	Sample	Sample	Sample	Sample	Sample	Sample	Sample	Standard	Standard	Blank	Sample	Sample	Sample	Sample	Sample	Sample	Sample	Sample	Sample	Standard
	50	12.5	W2	F1-2	F3-2	F4-2	F8-2	F9-2	F10-2	F11-2	F13-2	F14-2	50	12.5	W2	F1-2	F3-2	F4-2	F8-2	F9-2	F10-2	F11-2	F13-2	F14-2	50	12.5	W1	F1-2	F3-2	F4-2	F8-2	F9-2	F10-2	F11-2	F13-2	F14-2	50	12.5	W1	F1-2	F3-2	F4-2	F8-2	F9-2	F10-2	F11-2	F13-2	F14-2	100
1	0.1416	0.1214	0.1213	0.1532	0.1184	0.1314	0.1379	0.1224	0.1219	0.1237	0.1026	0.1104	0.1305	0.1327	0.1246	0.1484	0.1248	0.1281	0.1285	0.118	0.1242	0.1256	0.1123	0.1111	0.171	0.1983	0.1681	0.1316	0.1282	0.1635	0.1308	0.1197	0.1329	0.1387	0.1431	0.1238	0.1677	0.1694	0.1594	0.1326	0.1552	0.1615	0.131	0.1156	0.1285	0.1834	0.1466	0.1411	0.1407
2	0.1458	0.1192	0.1207	0.1546	0.117	0.1332	0.1398	0.1239	0.1221	0.123	0.1035	0.1105	0.1318	0.1313	0.1241	0.15	0.1253	0.1304	0.1278	0.1189	0.1235	0.1264	0.1117	0.1102	0.1726	0.1971	0.1657	0.1309	0.1279	0.1621	0.1291	0.1218	0.1314	0.1372	0.1427	0.1233	0.1703	0.1711	0.1595	0.1332	0.1553	0.1623	0.1333	0.1139	0.127	0.1821	0.1466	0.1427	0.1406
3	0.1428	0.1217	0.1223	0.1549	0.1187	0.1329	0.139	0.1238	0.122	0.1246	0.1008	0.1116	0.1323	0.1342	0.1244	0.15	0.1268	0.129	0.1288	0.1192	0.1237	0.1273	0.1124	0.1116	0.1713	0.1965	0.1667	0.1318	0.1287	0.163	0.1319	0.1209	0.1296	0.138	0.1427	0.1232	0.1693	0.1679	0.1589	0.1323	0.1568	0.162	0.1313	0.1148	0.1302	0.1816	0.1466	0.1421	0.14
4	0.1428	0.1218	0.1219	0.153	0.1183	0.131	0.1389	0.124	0.123	0.1231	0.1017	0.1107	0.1322	0.1334	0.125	0.1482	0.1262	0.1296	0.1304	0.1174	0.1218	0.126	0.1109	0.1101	0.1711	0.1942	0.1676	0.1309	0.1287	0.1622	0.1309	0.1214	0.1324	0.1353	0.1424	0.1212	0.1675	0.1685	0.1604	0.1312	0.1546	0.1621	0.1302	0.1133	0.1286	0.1832	0.1476	0.1403	0.1395
5	0.1457	0.1216	0.1215	0.1539	0.1171	0.1337	0.1407	0.1228	0.1212	0.1235	0.1026	0.1119	0.1306	0.1318	0.1247	0.1501	0.1254	0.129	0.1314	0.1174	0.1225	0.1261	0.1131	0.11	0.1719	0.1937	0.167	0.1293	0.1277	0.1619	0.1306	0.12	0.1323	0.1368	0.1433	0.1232	0.1722	0.1672	0.161	0.1319	0.1548	0.1624	0.1317	0.1149	0.126	0.1802	0.1474	0.142	0.1413
6	0.1443	0.1216	0.1222	0.1543	0.1187	0.1344	0.1388	0.123	0.1214	0.1251	0.1014	0.1115	0.1311	0.1334	0.1251	0.1504	0.1247	0.1283	0.1303	0.1177	0.1218	0.1242	0.1125	0.1103	0.1713	0.1946	0.1659	0.1321	0.1284	0.164	0.1307	0.1191	0.1307	0.1382	0.1437	0.1231	0.1681	0.1685	0.1588	0.1317	0.1549	0.1631	0.1326	0.1128	0.1267	0.1817	0.1448	0.1409	0.1395
7	0.1432	0.1197	0.1236	0.1558	0.1207	0.1336	0.1398	0.1209	0.1228	0.1236	0.1015	0.1128	0.1318	0.1315	0.123	0.1496	0.1266	0.1289	0.131	0.119	0.1222	0.1255	0.1123	0.1107	0.172	0.1925	0.1667	0.131	0.1299	0.1619	0.1296	0.1193	0.1296	0.135	0.1428	0.1249	0.1709	0.1666	0.1619	0.1313	0.1557	0.1627	0.1316	0.1118	0.1287	0.1792	0.1442	0.1409	0.1422
8	0.1438	0.121	0.1215	0.154	0.1197	0.1317	0.1388	0.1223	0.1226	0.1229	0.102	0.1128	0.1316	0.1336	0.1239	0.1478	0.1261	0.1288	0.1273	0.1168	0.1235	0.1261	0.113	0.1101	0.1724	0.1894	0.1655	0.1318	0.126	0.1627	0.1309	0.1191	0.13	0.1363	0.1413	0.1228	0.169	0.1658	0.1606	0.1307	0.1549	0.1636	0.1328	0.1139	0.1263	0.1771	0.1455	0.1403	0.1405
9	0.1425	0.121	0.1222	0.155	0.1184	0.1316	0.1404	0.1222	0.1195	0.1239	0.1	0.1118	0.1308	0.1324	0.1246	0.1487	0.1257	0.1275	0.1295	0.1176	0.1236	0.1265	0.1117	0.1106	0.1715	0.1882	0.1648	0.1296	0.1287	0.1615	0.1304	0.1213	0.13	0.1361	0.1408	0.1217	0.1668	0.1672	0.1615	0.1308	0.1534	0.1633	0.1308	0.1129	0.1267	0.1778	0.1473	0.1414	0.1402
10	0.1447	0.1193	0.1215	0.1536	0.1166	0.1308	0.1392	0.1221	0.1202	0.1234	0.1006	0.1104	0.1309	0.1319	0.1232	0.1475	0.1248	0.1292	0.1309	0.1177	0.122	0.1268	0.1121	0.1117	0.1706	0.1909	0.1656	0.1326	0.1272	0.1617	0.1319	0.1203	0.13	0.1369	0.1412	0.1222	0.1685	0.1648	0.1589	0.1314	0.1535	0.1609	0.1307	0.1129	0.1275	0.1771	0.1448	0.1423	0.1393
11	0.1439	0.1209	0.1217	0.1541	0.1178	0.1323	0.1395	0.1236	0.1206	0.1219	0.1005	0.1129	0.132	0.1313	0.1237	0.1486	0.1245	0.1277	0.1293	0.1153	0.1218	0.1254	0.1134	0.1104	0.1704	0.1915	0.1672	0.13	0.1255	0.1611	0.1304	0.1198	0.1313	0.1365	0.1405	0.121	0.1702	0.1635	0.1606	0.1325	0.1541	0.1607	0.1312	0.1134	0.1265	0.176	0.1451	0.1396	0.1413
12	0.1441	0.1181	0.1228	0.1544	0.1178	0.1312	0.1389	0.1234	0.123	0.1235	0.1025	0.1113	0.1317	0.1315	0.1236	0.1474	0.1249	0.1285	0.1297	0.1169	0.1222	0.1242	0.1129	0.1104	0.1714	0.1901	0.165	0.1305	0.1285	0.1594	0.1299	0.1201	0.1295	0.1355	0.1427	0.1213	0.1705	0.166	0.1595	0.1324	0.1532	0.1624	0.1335	0.1132	0.1254	0.1772	0.1461	0.1378	0.1398
13	0.1428	0.1201	0.1221	0.1557	0.1179	0.1324	0.1393	0.1221	0.1222	0.1218	0.1018	0.1114	0.1305	0.131	0.1244	0.1469	0.1269	0.1288	0.1296	0.1195	0.122	0.1248	0.1129	0.1097	0.1708	0.194	0.1639	0.1313	0.1288	0.1615	0.1318	0.1192	0.129	0.1356	0.1413	0.1212	0.1701	0.1642	0.1592	0.1295	0.1536	0.1618	0.1369	0.1123	0.1256	0.1754	0.1471	0.1395	0.1414
14	0.1456	0.1223	0.1228	0.1541	0.1163	0.1321	0.1414	0.1225	0.1206	0.124	0.1034	0.1113	0.1305	0.1321	0.1259	0.1485	0.125	0.1273	0.1316	0.1162	0.1207	0.1264	0.1141	0.1103	0.17	0.1911	0.1647	0.1311	0.1287	0.1604	0.1355	0.1186	0.1282	0.1362	0.1428	0.1241	0.1716	0.1669	0.1593	0.131	0.153	0.1623	0.1385	0.1129	0.1274	0.1757	0.1489	0.1406	0.1421
15	0.1471	0.1207	0.121	0.1533	0.1183	0.1302	0.1437	0.1214	0.1224	0.1217	0.1054	0.1123	0.1339	0.1334	0.1237	0.1472	0.1245	0.1286	0.1372	0.1146	0.1223	0.1245	0.1153	0.1092	0.1734	0.1864	0.1644	0.1305	0.1291	0.1608	0.1393	0.119	0.1281	0.1363	0.1461	0.1221	0.1707	0.1631	0.1596	0.1306	0.1543	0.1608	0.14	0.1121	0.1249	0.1742	0.1486	0.1411	0.1445
16	0.1491	0.1216	0.1214	0.1538	0.1181	0.1324	0.1525	0.1208	0.1214	0.1243	0.1083	0.1115	0.1352	0.134	0.1232	0.1484	0.1244	0.1281	0.1442	0.1169	0.122	0.1268	0.1193	0.1104	0.1763	0.1906	0.164	0.1321	0.1289	0.1582	0.1448	0.1187	0.1288	0.1368	0.149	0.1216	0.1729	0.1644	0.1597	0.1323	0.1541	0.1616	0.1493	0.1126	0.1264	0.1745	0.1521	0.1405	0.1491
17	0.1544	0.1215	0.1204	0.1558	0.1204	0.1308	0.1614	0.1201	0.122	0.1255	0.1138	0.1113	0.1399	0.1322	0.1229	0.1494	0.1265	0.1265	0.1547	0.1156	0.1223	0.1278	0.1257	0.1103	0.1791	0.1912	0.1637	0.1302	0.13	0.159	0.1565	0.119	0.1297	0.1385	0.1549	0.1218	0.1816	0.1674	0.1586	0.131	0.155	0.1593	0.1642	0.1143	0.1263	0.1783	0.1584	0.1406	0.1574
18	0.1663	0.1248	0.1213	0.1559	0.1199	0.1313	0.1811	0.1219	0.1209	0.1263	0.1246	0.1138	0.1492	0.1342	0.1233	0.1504	0.1285	0.1271	0.1716	0.1165	0.1218	0.1289	0.1342	0.1094	0.1921	0.1921	0.1637	0.1324	0.1302	0.1587	0.1746	0.1199	0.1295	0.1406	0.1657	0.1216	0.1888	0.1698	0.1589	0.1322	0.1551	0.1635	0.1888	0.1123	0.126	0.1758	0.1716	0.1424	0.1706
19	0.1803	0.1307	0.1231	0.1592	0.1216	0.1283	0.2023	0.1188	0.1203	0.1302	0.1414	0.1129	0.1623	0.138	0.1223	0.151	0.1279	0.1287	0.1969	0.1185	0.1213	0.1335	0.1511	0.1114	0.2058	0.197	0.1643	0.1346	0.1325	0.1591	0.2002	0.1204	0.1291	0.1426	0.1858	0.1231	0.2025	0.1724	0.1608	0.1363	0.157	0.1587	0.2199	0.1133	0.1243	0.1838	0.1906	0.1417	0.1919
20	0.204	0.1369	0.1206	0.1649	0.1267	0.1314	0.2342	0.122	0.1226	0.1393	0.166	0.1151	0.185	0.1435	0.1235	0.1567	0.1341	0.1289	0.226	0.1162	0.1214	0.1401	0.1773	0.1122	0.2319	0.2023	0.1651	0.1397	0.1368	0.1587	0.2289	0.121	0.1293	0.1528	0.2107	0.1248	0.2303	0.1792	0.1599	0.1408	0.1636	0.1609	0.2567	0.1139	0.1254	0.1902	0.2234	0.142	0.2134
21	0.2356	0.1523	0.1206	0.1722	0.1358	0.131	0.2623	0.1229	0.1236	0.1514	0.1959	0.1165	0.2074	0.1568	0.1238	0.168	0.1405	0.1301	0.2546	0.1183	0.121	0.1531	0.2053	0.1159	0.2616	0.214	0.161	0.1472	0.1441	0.1583	0.256	0.1199	0.1312	0.1685	0.2446	0.1267	0.259	0.1932	0.1584	0.1494	0.1702	0.1625	0.285	0.114	0.1273	0.2007	0.261	0.1434	0.2357
22	0.2602	0.1711	0.1225	0.1905	0.1492	0.1305	0.2762	0.1232	0.1228	0.1722	0.2237	0.122	0.2353	0.1702	0.1238	0.181	0.1531	0.1289	0.274	0.1187	0.1256	0.1752	0.233	0.1208	0.2905	0.2358	0.164	0.1622	0.1574	0.1595	0.2777	0.1212	0.1315	0.193	0.2759	0.1333	0.2818	0.2138	0.1597	0.1648	0.1879	0.1615	0.3054	0.114	0.1293	0.222	0.2945	0.1519	0.2472
23	0.2764	0.2005	0.1213	0.2189	0.1715	0.1318	0.2919	0.1253	0.1261	0.2046	0.2414	0.1306	0.2542	0.191	0.1267	0.2048	0.171	0.1275	0.2864	0.1195	0.1268	0.2092	0.252	0.131	0.3059	0.2583	0.1626	0.1834	0.1758	0.1602	0.2904	0.1221	0.1347	0.2206	0.2942	0.1432	0.3008	0.2416	0.1596	0.1849	0.2056	0.162	0.3208	0.1178	0.1317	0.2517	0.3157	0.1583	0.2554
24	0.2808	0.2303	0.121	0.2526	0.2028	0.1334	0.2979	0.1288	0.1322	0.2382	0.2524	0.1493	0.2598	0.2106	0.1256	0.232	0.1973	0.1307	0.3006	0.1225	0.1311	0.2405	0.2617	0.1494	0.3158	0.2831	0.163	0.2106	0.2037	0.1603	0.2992	0.1255	0.1412	0.2591	0.3047	0.1615	0.3113	0.2736	0.1599	0.2159	0.2354	0.165	0.3317	0.1184	0.1339	0.2845	0.3284	0.1755	0.2634
25	0.2893	0.2469	0.1222	0.2843	0.2374	0.136	0.3034	0.1342	0.14	0.264	0.2574	0.1679	0.2664	0.2246	0.1253	0.2632	0.2232	0.1324	0.3088	0.1284	0.1405	0.2707	0.2679	0.1743	0.3226	0.3052	0.1623	0.2376	0.2317	0.1624	0.3049	0.1316	0.1527	0.2924	0.3153	0.1876	0.3175	0.2936	0.1604	0.2446	0.2693	0.1686	0.3373	0.1243	0.145	0.3109	0.3385	0.1967	0.2692
26	0.2977	0.2612	0.1229	0.3105	0.2613	0.1405	0.3135	0.1419	0.154	0.2819	0.2623	0.1972	0.2723	0.2301	0.1241	0.2879	0.2455	0.1349	0.3111	0.1376	0.1597	0.2914	0.2736	0.2011	0.3324	0.3126	0.1652	0.2643	0.2542	0.1679	0.3141	0.1466	0.1673	0.3077	0.3242	0.2192	0.3249	0.3029	0.1621	0.2684	0.2955	0.1723	0.3453	0.134	0.1611	0.329	0.3458	0.2293	0.2746
27	0.3018	0.2679	0.122	0.3203	0.2777	0.1483	0.3174	0.1556	0.1794	0.2942	0.2719	0.2268	0.2736	0.2368	0.1249	0.3017	0.2615	0.1416	0.316	0.155	0.1836	0.2984	0.2826	0.2396	0.3393	0.3193	0.1631	0.2777	0.2683	0.1739	0.3188	0.1643	0.193	0.3229	0.3279	0.2593	0.3316	0.311	0.1603	0.2834	0.3118	0.178	0.3558	0.1518	0.1842	0.3431	0.355	0.2578	0.281
28	0.308	0.275	0.1227	0.3352	0.2865	0.1607	0.3196	0.1816	0.2117	0.2979	0.2779	0.2493	0.2797	0.2389	0.125	0.3113	0.27	0.1549	0.3204	0.1765	0.2152	0.3082	0.2887	0.2628	0.3445	0.327	0.1642	0.2843	0.2799	0.1866	0.3245	0.1891	0.2316	0.332	0.3329	0.2858	0.3391	0.3172	0.1621	0.2915	0.3237	0.1915	0.3605	0.1787	0.2184	0.3511	0.3596	0.2813	0.2857
29	0.3161	0.2775	0.1219	0.3419	0.2982	0.1817	0.3221	0.2123	0.2429	0.3076	0.2828	0.261	0.2842	0.2451	0.1253	0.3172	0.2764	0.1683	0.3278	0.2104	0.2501	0.3164	0.2909	0.2755	0.345	0.3307	0.1643	0.2919	0.2847	0.2106	0.3258	0.223	0.2646	0.3386	0.3398	0.2997	0.3404	0.324	0.1621	0.3014	0.3309	0.216	0.36	0.2118	0.2516	0.3573	0.3656	0.296	0.2869
30	0.3162	0.2843	0.1226	0.3497	0.3027	0.2049	0.3258	0.2425	0.2659	0.3117	0.2834	0.2698	0.2896	0.2475	0.1245	0.325	0.282	0.1917	0.3298	0.243	0.2723	0.3212	0.2928	0.286	0.3494	0.3389	0.1653	0.2983	0.2921	0.2364	0.3284	0.257	0.2893	0.3462	0.3435	0.3079	0.349	0.3288	0.1602	0.3081	0.3367	0.2461	0.3635	0.2465	0.2745	0.3611	0.3705	0.3057	0.2943
31	0.3209	0.2899	0.1246	0.3534	0.3085	0.2343	0.3321	0.2675	0.2818	0.3158	0.2872	0.2734	0.2919	0.2558	0.1238	0.3301	0.2868	0.2166	0.3338	0.2696	0.287	0.3245	0.2958	0.2914	0.3496	0.3455	0.1653	0.3032	0.2989	0.2686	0.3332	0.2791	0.3059	0.3495	0.3428	0.3157	0.3517	0.3296	0.1608	0.3139	0.3432	0.2808	0.3692	0.272	0.2935	0.3692	0.3714	0.3118	0.2917
32	0.3239	0.2911	0.1229	0.3565	0.312	0.2654	0.333	0.2761	0.2886	0.3216	0.2885	0.2803	0.2922	0.2561	0.1259	0.3354	0.2909	0.2415	0.3383	0.2842	0.2951	0.3291	0.2956	0.2971	0.3543	0.3445	0.1639	0.3064	0.301	0.2979	0.3351	0.2906	0.3179	0.3501	0.3478	0.3231	0.351	0.338	0.1621	0.3168	0.3464	0.3162	0.3722	0.2871	0.302	0.3705	0.3759	0.3156	0.2959
33	0.324	0.2956	0.1232	0.3617	0.3157	0.2785	0.3383	0.2881	0.296	0.3212	0.292	0.2857	0.2958	0.2593	0.1267	0.3378	0.2939	0.2548	0.3362	0.2979	0.3058	0.3354	0.302	0.3036	0.3563	0.3451	0.1633	0.3107	0.3038	0.3105	0.3375	0.2981	0.3234	0.3556	0.3503	0.3267	0.3532	0.3363	0.1618	0.318	0.3487	0.3342	0.3755	0.2957	0.3076	0.3748	0.3826	0.3238	0.295
34	0.3239	0.2942	0.124	0.3662	0.3172	0.2873	0.3371	0.2929	0.3011	0.3252	0.2944	0.2869	0.296	0.262	0.1234	0.3417	0.2956	0.265	0.3383	0.3044	0.3126	0.3367	0.3039	0.3099	0.3589	0.345	0.1632	0.3107	0.3059	0.3207	0.3397	0.3076	0.3306	0.363	0.3555	0.3311	0.3502	0.3398	0.1604	0.3224	0.3531	0.3473	0.3749	0.3043	0.3148	0.3764	0.38	0.3233	0.3016
35	0.3221	0.2982	0.1239	0.3692	0.3189	0.2961	0.3344	0.3	0.3068	0.3281	0.2952	0.2897	0.2953	0.2631	0.1253	0.345	0.2995	0.2729	0.3425	0.3111	0.317	0.3386	0.3075	0.3093	0.356	0.3495	0.1629	0.3145	0.3101	0.3282	0.3389	0.3132	0.3359	0.3629	0.355	0.3373	0.3527	0.3429	0.1606	0.3262	0.3548	0.354	0.3754	0.3103	0.3203	0.3794	0.3848	0.3317	0.298
36	0.3235	0.2976	0.1236	0.3705	0.3258	0.3019	0.3419	0.3057	0.3098	0.3298	0.2955	0.2949	0.3001	0.2646	0.1269	0.3436	0.3022	0.2764	0.346	0.3141	0.3218	0.3389	0.3078	0.3111	0.3589	0.351	0.1624	0.3164	0.3104	0.3319	0.3435	0.3174	0.3385	0.3635	0.3515	0.3397	0.36	0.3463	0.161	0.3267	0.3596	0.3593	0.3814	0.3141	0.3221	0.3833	0.3838	0.3344	0.3005
37	0.3256	0.3006	0.1233	0.3731	0.3273	0.3109	0.3385	0.3094	0.314	0.3344	0.2961	0.2962	0.2996	0.2649	0.1239	0.3467	0.3002	0.2823	0.3444	0.3183	0.3257	0.3417	0.3041	0.3153	0.3659	0.3529	0.1646	0.3205	0.3131	0.3404	0.3419	0.3204	0.3447	0.3678	0.3562	0.3398	0.3613	0.342	0.159	0.328	0.3606	0.369	0.3807	0.3217	0.3256	0.386	0.3851	0.3355	0.3004
38	0.3294	0.3025	0.1228	0.3735	0.33	0.3117	0.3429	0.3106	0.3192	0.3324	0.2998	0.2991	0.301	0.2657	0.1251	0.3469	0.3033	0.2857	0.3461	0.3238	0.3272	0.3444	0.3053	0.3166	0.3592	0.3539	0.1631	0.3197	0.3125	0.3405	0.3432	0.3253	0.3452	0.3691	0.3557	0.3421	0.3571	0.3482	0.1607	0.332	0.3607	0.3716	0.3852	0.3224	0.3315	0.3839	0.3879	0.3351	0.3031
39	0.3278	0.302	0.1244	0.3774	0.3301	0.3149	0.3402	0.3143	0.3227	0.3297	0.2968	0.2984	0.2997	0.2663	0.124	0.3504	0.3041	0.2904	0.3434	0.3264	0.3306	0.3487	0.3092	0.3159	0.3621	0.354	0.1622	0.3192	0.315	0.3446	0.3456	0.3303	0.3496	0.3717	0.3556	0.3481	0.3584	0.3455	0.1603	0.3341	0.3638	0.3764	0.381	0.3251	0.334	0.3832	0.3846	0.3394	0.3058
40	0.3254	0.3039	0.1219	0.378	0.3305	0.3202	0.3461	0.318	0.3211	0.335	0.2966	0.2984	0.3023	0.2691	0.1231	0.3506	0.3075	0.2908	0.344	0.3314	0.3279	0.3433	0.3071	0.3188	0.3646	0.3582	0.1615	0.3193	0.315	0.3469	0.3444	0.3319	0.3523	0.3721	0.3581	0.3479	0.3565	0.3477	0.161	0.3313	0.3663	0.3801	0.3846	0.3264	0.3367	0.3878	0.3861	0.3407	0.3042
[truncated: 44 more columns]
